# Supplementary material for: Functional equivalence of germ plasm organizers
Source: PLoS Genet. 2018 Nov 6;14(11):e1007696. doi: 10.1371/journal.pgen.1007696 (PMC6219760; doi:10.1371/journal.pgen.1007696)
Supplement: S3 Table — The number of successfully assigned MS/MS spectra per protein (Total Spectrum Counts, TSC) was normalized to 100% for each sample. Entries labeled 'Clusters' designate the identification of more than one protein sequence entry with largely redundant MS/MS evidence (>50% total sequence, >95% evidenced sequence). Following the principle of parsimony, only the best evidenced ('primary') protein in the cluster is listed. (XLSX) [file pgen.1007696.s008.xlsx]

## Sheet: Mass Spectrometric Analysis
Mass Spectrometric Analysis of GFP and Buc-GFP Samples
Normalized Total Spectrum Counts (TSC)
					Normalized TSC
#	Identified Proteins (2241)	GenInfo Identifier (gi)	Primary Gene	Length [AA]	GFP	Buc-GFP
1	Cluster of vitellogenin 7 precursor	156713467	vtg7	1358	6928	3656
2	Cluster of vitellogenin 2 isoform 1 precursor	113678458	vtg2	1631	1486	742
3	Cluster of PREDICTED: pl10 isoform X1	528483633	ddx3b	721	1254	1318
4	Cluster of eukaryotic translation initiation factor 3 subunit A	45433533	eif3a	1267	1702	934
5	Cluster of Krt5 protein	39645432	krt5	553	9352	5261
6	ATP-dependent RNA helicase DDX1	309243086	ddx1	740	1189	501
7	PREDICTED: focadhesin	326669297	focad	1756	1928	503
8	Cluster of PREDICTED: zgc:158399 isoform X1	528488566	ubap2b	1047	423	833
9	PREDICTED: protein PRRC2C	528511146	prrc2c	2783	80	1279
10	Cluster of PREDICTED: eukaryotic translation initiation factor 4 gamma 1 isoform X1	528470660	eif4g1a	1603	335	815
11	Cluster of uncharacterized protein LOC406277	47086959	rbm4.3	341	454	548
12	pre-mRNA processing factor 8	169646741	prpf8	2342	2483	331
13	piwi-like protein 1	34330158	piwil1	858	635	377
14	40S ribosomal protein S2	47086117	rps2	280	948	731
15	Cluster of PREDICTED: cleavage and polyadenylation specificity factor subunit 1 isoform X1	528509455	cpsf1	1448	405	363
16	Cluster of myosin-9	319655760	myh9a	1961	54	54
17	tRNA-splicing ligase RtcB homolog	47085843	rtcb	505	580	364
18	intracellular hyaluronan-binding protein 4	54400546	zgc:103482	347	737	542
19	PREDICTED: DNA repair protein RAD50	326670885	rad50	1312	787	346
20	U5 small nuclear ribonucleoprotein 200 kDa helicase	181331982	snrnp200	2134	1674	305
21	PREDICTED: plasminogen activator inhibitor 1 RNA-binding protein-like isoform X1	326668694	serbp1a	392	517	372
22	PREDICTED: eukaryotic translation initiation factor 3 subunit C isoform X1	528495309	eif3c	943	618	334
23	fragile X mental retardation syndrome-related protein 2	45433537	fxr2	676	682	314
24	Cluster of PREDICTED: ras GTPase-activating protein-binding protein 1 isoform X1	528499694	g3bp1	485	391	417
25	PREDICTED: ubiquitin associated protein 2-like isoform X1	528509133	ubap2l	1212	286	390
26	Cluster of Fmr1 protein	32451856	fmr1	493	605	281
27	Cluster of PREDICTED: filamin-A	189535920	flna	2523	13	22
28	Cluster of tubulin alpha-2 chain	41054233	tuba4l	449	374	120
29	Cluster of Zgc:55461	47940377	zgc:153264	445	330	140
30	Cluster of actin, cytoplasmic 2	449310793	actb2	375	600	1146
31	PREDICTED: zinc finger protein 318-like isoform X1	528497145	znf318	2230	12	667
32	PREDICTED: eukaryotic translation initiation factor 3 subunit B	292611950	eif3ba	681	448	284
33	insulin-like growth factor 2 mRNA-binding protein 3	18858571	igf2bp3	582	509	396
34	Cluster of uncharacterized protein LOC678611	94536645	krt93	462	2694	1928
35	Cluster of Ribosomal protein S5	37748051	rps5	204	865	400
36	Cluster of PREDICTED: AP-2 complex subunit alpha-2 isoform X4	528474444	ap2a1	980	330	303
37	Cluster of PREDICTED: protein virilizer homolog isoform X3	528504080	si:ch211-79l20.4	1838	283	339
38	40S ribosomal protein S10	41055646	rps10	166	630	964
39	Zgc:56304 protein	66911695	zgc:56304	501	133	705
40	Cluster of PREDICTED: OTU domain-containing protein 4 isoformX1	528518829	otud4	1358	84	418
41	Cluster of heat shock cognate 71 kDa protein	160333682	hspa8	649	207	215
42	Cluster of poly A binding protein, cytoplasmic 1 b	41053728	pabpc1b	634	595	406
43	Cluster of vitellogenin 3 precursor	11118642	vtg3	1251	56	49
44	ribosomal protein S3	37595356	rps3	245	374	384
45	Cluster of PREDICTED: protein PRRC2B isoform X4	528481247	prrc2b	2122	23	480
46	Cluster of PREDICTED: KH domain containing, RNA binding, signal transduction associated 1a isoform X4	528498754	khdrbs1a	297	538	314
47	PREDICTED: gem-associated protein 5	528514280	gemin5	1440	577	151
48	Cluster of Zgc:154064 protein	116487634	zgc:154064	460	340	313
49	Cluster of Zgc:66168 protein, partial	29612581	rps27a	172	511	427
50	polyadenylate-binding protein 1-like	41054151	pabpc1l	620	540	462
51	large proline-rich protein BAT2	319738640	prrc2a	1921	72	362
52	Cluster of Fxr1 protein	46329856	fxr1	646	486	208
53	Cluster of PREDICTED: probable ATP-dependent RNA helicase DDX4 isoform X1	528491414	ddx4	715	159	543
54	eukaryotic translation initiation factor 3 subunit D	41053351	eif3d	552	307	231
55	UPF0568 protein C14orf166 homolog	41053694	zgc:56576	242	280	413
56	Cluster of 40S ribosomal protein S16	115529347	rps16	146	632	520
57	eukaryotic translation initiation factor 3 subunit L	47085877	eif3l	576	264	320
58	Cluster of Adaptor-related protein complex 2, beta 1 subunit	29165686	ap2b1	951	277	226
59	Cluster of PREDICTED: protein arginine N-methyltransferase 3 isoform X1	528484389	prmt3	495	402	187
60	Cluster of elongation factor 1-alpha	18858587	eef1a	462	293	107
61	Cluster of heterogeneous nuclear ribonucleoprotein K	313151207	hnrnpk	429	406	241
62	60S ribosomal protein L23a	48597012	rpl23a	155	923	437
63	aldehyde dehydrogenase 18A1	134133294	aldh18a1	782	333	149
64	40S ribosomal protein S4, X isoform	53933236	rps4x	263	222	290
65	PREDICTED: transformation/transcription domain-associated protein	528495859	trrap	3834	285	1226
66	Cluster of PREDICTED: ataxin 2-like isoform X1	528473441	atxn2l	1004	97	356
67	Cluster of PREDICTED: nucleoprotein TPR-like	528470784	LOC101882241	1908	0	826
68	40S ribosomal protein S18	28626512	rps18	152	491	355
69	glyceraldehyde-3-phosphate dehydrogenase	169403947	gapdh	333	352	99
70	eukaryotic translation initiation factor 3 subunit M	67078408	eif3m	375	214	325
71	PREDICTED: symplekin isoform X2	326668188	sympk	1248	53	219
72	40S ribosomal protein S3a	41152457	rps3a	267	250	270
73	TATA-binding protein-associated factor 2N	121582458	taf15	434	235	372
74	PREDICTED: transcriptional repressor NF-X1-like	528485709	si:dkey-10f23.2	1083	294	175
75	Cluster of U2 small nuclear RNA auxiliary factor 2b	45387787	u2af2b	475	312	264
76	PREDICTED: YLP motif-containing protein 1 isoform X2	528511017	ylpm1	1676	37	233
77	PREDICTED: probable ATP-dependent RNA helicase ddx6 isoform 1	68444623	ddx6	484	384	320
78	Cluster of Zgc:171717 protein	156230828	zgc:171717	148	330	1180
79	Cluster of cleavage and polyadenylation specificity factor subunit 6	63055061	cpsf6	545	268	129
80	Cluster of PREDICTED: AT-rich interactive domain-containing protein 1A	528510088	arid1ab	2261	11	601
81	PREDICTED: protein FAM98A isoform 1	326675630	fam98a	527	280	205
82	RecName: Full=Activating signal cointegrator 1 complex subunit 3	385178703	ascc3	1534	627	278
83	Heat shock protein 5	39645428	hspa5	650	112	123
84	Cluster of NOP56	49619095	nop56	548	317	166
85	Cluster of eukaryotic translation elongation factor 2b	41386743	eef2b	858	51	24
86	Cluster of transcription activator BRG1	31745178	smarca4a	1627	153	346
87	Zgc:55673 protein	157423287	lsm14b	380	305	205
88	Cluster of PREDICTED: SWI/SNF complex subunit SMARCC1 isoform X1	326675172	smarcc1a	1089	163	223
89	U2-associated SR140 protein-like	308153271	u2surp	968	235	141
90	60S ribosomal protein L23	41282078	rpl23	140	552	399
91	Cluster of beta-enolase	47551317	eno3	433	24	40
92	Cluster of eukaryotic translation initiation factor 3 subunit E-A	41053531	eif3ea	446	269	293
93	PREDICTED: cleavage and polyadenylation specificity factor subunit 2 isoform X1	528512454	cpsf2	790	163	208
94	PERQ amino acid-rich with GYF domain-containing protein 2	71834468	zgc:111944	1335	55	261
95	eukaryotic translation initiation factor 3 subunit H-A	57768898	eif3ha	335	217	254
96	Cluster of PREDICTED: cold inducible RNA binding protein isoform X3	528516084	cirbpb	203	242	329
97	PREDICTED: tetratricopeptide repeat protein 37-like	528480392	ttc37	1585	164	219
98	Synaptotagmin binding, cytoplasmic RNA interacting protein, like	46362505	syncripl	560	351	218
99	PREDICTED: splicing factor 3B subunit 3-like	326676028	sf3b3	1217	360	193
100	Cluster of zona pellucida glycoprotein 2, tandem duplicate 1 precursor	18859583	zp2	428	37	440
101	Cluster of PREDICTED: probable ATP-dependent RNA helicase DDX5 isoform X1	528473789	ddx5	617	353	340
102	RecName: Full=Eukaryotic translation initiation factor 3 subunit G; Short=eIF3g; AltName: Full=Eukaryotic translation initiation factor 3 RNA-binding subunit; Short=eIF-3 RNA-binding subunit; AltName: Full=Eukaryotic translation initiation factor 3 subunit 4	82236106	eif3g	293	183	174
103	retinol saturase-like precursor	156231016	retsatl	604	86	38
104	PREDICTED: tudor domain-containing protein 6-like isoform X2	528505561	si:ch211-189e2.3	1814	115	235
105	Cluster of WD repeat-containing protein 33 isoform 1	302699199	wdr33	1102	102	160
106	eukaryotic translation initiation factor 3 subunit I	55742565	eif3i	325	192	254
107	Cluster of PREDICTED: splicing factor 3B subunit 1 isoformX1	68366436	sf3b1	1315	109	196
108	Cluster of PREDICTED: TRAF2 and NCK interacting kinase b isoform X1	528519978	tnikb	1439	94	167
109	Cluster of PREDICTED: membrane-associated guanylate kinase, WW and PDZ domain-containing protein 1	528488944	magi1a	1401	63	192
110	ATP-dependent RNA helicase A	319803056	dhx9	1270	465	106
111	rRNA 2'-O-methyltransferase fibrillarin	54261753	fbl	317	253	162
112	Cluster of clathrin, heavy polypeptide a	226823301	cltca	1680	27	5
113	Ribosomal protein L3	60688481	rpl3	403	226	116
114	Cluster of 5'-3' exoribonuclease 2	301069399	xrn2	952	106	186
115	PREDICTED: msx2-interacting protein isoform X1	326678004	wu:fb69f10	3138	63	434
116	PREDICTED: protein PAT1 homolog 2-like isoform 1	528495651	si:ch211-103b1.2	714	231	180
117	nuclease-sensitive element-binding protein 1 isoform 1	187607756	ybx1	309	219	145
118	Cluster of scaffold attachment factor B2	47550679	safb	855	263	72
119	Cluster of RNA-binding motif protein, X chromosome	47086837	rbmx	379	245	95
120	Cluster of PREDICTED: cell cycle associated protein 1b isoform X1	528508316	caprin1b	694	39	262
121	Nop58 protein	156230481	nop58	553	240	105
122	Cluster of PREDICTED: tudor domain-containing protein 3 isoform X1	528494958	tdrd3	735	115	206
123	Cluster of PREDICTED: eukaryotic translation initiation factor 4E transporter isoform X1	528482894	eif4enif1	944	6	205
124	60S ribosomal protein L4	54261775	rpl4	375	272	233
125	Cluster of internexin neuronal intermediate filament protein, alpha	41054736	zgc:65851	562	1545	1119
126	Cluster of ADP/ATP translocase 2	27545251	slc25a5	298	119	243
127	Cluster of KH domain containing, RNA binding, signal transduction associated 1b	47086051	khdrbs1b	352	275	179
128	Cluster of RecName: Full=Interleukin enhancer-binding factor 3 homolog (gi|62510785)	62510785	ilf3	833	169	146
129	brain creatine kinase b	27545193	ckbb	381	24	25
130	Cluster of eukaryotic translation initiation factor 4H isoform 2	309384237	eif4h	256	201	212
131	60 kDa heat shock protein, mitochondrial	31044489	hspd1	575	4	6
132	cleavage and polyadenylation specificity factor subunit 3	51467896	cpsf3	690	90	182
133	Cluster of 40S ribosomal protein S27-like	226958509	rps27.1	84	369	570
134	Cluster of eukaryotic translation initiation factor 4A, isoform 1A	38198643	eif4a1a	406	43	230
135	PREDICTED: nuclear RNA export factor 1	189534068	nxf1	642	184	99
136	Cluster of PREDICTED: meiotic recombination 11 homolog A isoform X2	528501000	mre11a	700	252	104
137	40S ribosomal protein S6	51226284	rps6	249	628	346
138	Cluster of component of gems 4	66392207	gemin4	1057	257	76
139	Cluster of PREDICTED: zinc finger protein 638-like isoform X1	528484593	LOC563749	2306	105	315
140	eukaryotic translation initiation factor 3, subunit F-like	317108137	eif3f	273	137	287
141	probable ATP-dependent RNA helicase DDX23	41054055	ddx23	807	217	98
142	guanine nucleotide-binding protein subunit beta-2-like 1	18859301	gnb2l1	317	53	208
143	PREDICTED: microtubule-associated protein futsch-like	528497151	si:dkeyp-121d4.3	2018	2	124
144	60S ribosomal protein L7	47271398	rpl7	246	482	399
145	Cluster of Esrom	56961715	mycbp2	4574	541	192
146	small nuclear ribonucleoprotein polypeptides B and B1	50540540	snrpb	239	207	140
147	Cluster of C20orf14 homolog (H. sapiens)	46362551	prpf6	944	172	82
148	Cluster of 116 kDa U5 small nuclear ribonucleoprotein component	169646399	eftud2	973	349	103
149	Cluster of PREDICTED: helicase SKI2W isoform X1	528509829	skiv2l	1249	73	152
150	Cluster of PREDICTED: serine/arginine-rich splicing factor 1A isoform X1	528501384	srsf1a	257	125	269
151	Cluster of carbamoyl-phosphate synthetase 2, aspartate transcarbamylase, and dihydroorotase	58615305	cad	2226	53	7
152	40S ribosomal protein S19	41152179	rps19	146	252	196
153	60S ribosomal protein L38	4506645	RPL38	70	823	610
154	Cluster of Rplp0 protein	29124460	rplp0	316	138	118
155	malate dehydrogenase, mitochondrial	47085883	mdh2	337	40	40
156	Cluster of LIM domain only 7b	319996634	lmo7b	1384	5	182
157	PREDICTED: probable ubiquitin carboxyl-terminal hydrolase FAF-X isoform X1	528490154	usp9	2594	248	92
158	Cluster of PREDICTED: histone H2A-like	528484029	LOC100006331	250	131	194
159	PREDICTED: ubiquitin-associated protein 2 isoform X4	528513229	ubap2a	1168	86	159
160	Cluster of ataxin-2	190358425	atxn2	1112	31	149
161	DEAH (Asp-Glu-Ala-His) box polypeptide 15	169646263	dhx15	769	77	142
162	Cluster of uncharacterized protein LOC100158492	189230160	fip1l1b	570	55	115
163	Cluster of cell division protein kinase 11	56693365	cdk11b	800	135	107
164	60S ribosomal protein L17	47086529	zgc:65996	184	234	106
165	40S ribosomal protein S8	47550881	rps8	208	181	230
166	bifunctional purine biosynthesis protein PURH	195539484	atic	590	11	9
167	Cluster of PREDICTED: 60S ribosomal protein L9 isoform X2	528467943	rpl9	192	124	106
168	40S ribosomal protein S23	158534025	rps23	143	430	209
169	ubiquitin-like modifier-activating enzyme 1	47085781	uba1	1058	8	1
170	Cluster of PREDICTED: apoptotic chromatin condensation inducer 1a isoform X1	528471428	acin1a	1929	58	236
171	Cluster of heterogeneous nuclear ribonucleoprotein A/B	47086935	hnrnpabb	309	158	124
172	Cluster of heat shock protein HSP 90-beta	226823315	hsp90ab1	725	43	20
173	Cluster of zinc finger CCCH domain-containing protein 13	319738618	zc3h13	1759	39	119
174	40S ribosomal protein S7	41152175	rps7	194	126	112
175	protein LSM14 homolog A	42476222	lsm14aa	443	187	170
176	p100 co-activator variant 1	30351169	snd1	897	30	57
177	40S ribosomal protein S14	41152464	rps14	151	280	202
178	PREDICTED: bifunctional aminoacyl-tRNA synthetase isoform X1	528506692	eprs	1683	70	11
179	Cluster of PREDICTED: far upstream element-binding protein 2 isoform X1	528469329	khsrp	639	213	68
180	Cluster of eukaryotic translation initiation factor 2, subunit 1 alpha	41054643	eif2s1a	315	142	95
181	PREDICTED: ATP-dependent RNA helicase DHX8 isoformX1	292619478	dhx8	1210	121	103
182	ATP synthase subunit beta, mitochondrial	366039974	atp5b	517	45	52
183	U1 small nuclear ribonucleoprotein 70 kDa	51468002	snrnp70	495	131	59
184	Cluster of Rbm4.2 protein	45595611	rbm4.2	384	94	155
185	PREDICTED: nuclear receptor coactivator 5 isoform X1	528483546	ncoa5	622	100	78
186	Cluster of casein kinase II alpha 1 subunit	50344984	zgc:86598	393	131	96
187	PREDICTED: microtubule-actin cross-linking factor 1, isoforms 1/2/3/5 isoform X1	528510265	macf1a	8061	0	547
188	hypoxia up-regulated protein 1 precursor	47086637	hyou1	980	2	1
189	PREDICTED: 60S ribosomal protein L6 isoform X1	528486705	rpl6	265	204	303
190	Cluster of tyrosine 3-monooxygenase/tryptophan 5-monooxygenase activation protein, theta polypeptide a	41393183	ywhaqa	245	37	64
191	Cluster of 60S ribosomal protein L7a	41152461	rpl7a	266	127	181
192	Cluster of small nuclear ribonucleoprotein D3 polypeptide, like	41054297	snrpd3l	128	423	188
193	Cluster of eukaryotic translation initiation factor 3 subunit K	62955135	eif3k	219	139	186
194	splicing factor 3B subunit 2	157426951	sf3b2	825	30	144
195	Cluster of 40S ribosomal protein S11	47087057	rps11	159	185	170
196	Cluster of PREDICTED: nuclear autoantigenic sperm protein isoform X1	528482661	nasp	579	14	13
197	uncharacterized protein LOC402952	45387723	zgc:77262	331	119	138
198	serrate RNA effector molecule homolog	148277652	srrt	896	121	91
199	cell death regulator aven-like	208879427	aven	322	110	134
200	Zgc:85653	28502924	ap2m1a	436	109	120
201	transcription elongation factor SPT5	229577145	supt5h	1084	186	66
202	transitional endoplasmic reticulum ATPase	41393119	vcp	806	36	17
203	Cluster of protein phosphatase 1, catalytic subunit, alpha	47551331	ppp1caa	331	66	134
204	Cluster of 60S ribosomal protein L10	41053337	rpl10	215	216	100
205	PREDICTED: DEAD (Asp-Glu-Ala-Asp) box polypeptide 43 isoform X1, partial	528497791	ddx43	679	104	131
206	40S ribosomal protein S17	41053565	rps17	134	250	224
207	Cluster of Heat shock protein 9	28278640	hspa9	682	41	78
208	PREDICTED: protein transport protein Sec16A	528505167	LOC567075	2193	19	181
209	uncharacterized protein LOC571939 precursor	157841201	zgc:171776	219	137	363
210	Cluster of pre-B-cell leukemia homeobox interacting protein 1	121583794	pbxip1b	792	159	76
211	interleukin enhancer binding factor 3a	71834292	ilf3a	820	163	73
212	U2 small nuclear ribonucleoprotein A'	342187185	snrpa1	277	167	140
213	PREDICTED: DNA topoisomerase 3-beta-1	326667668	top3b	861	87	130
214	Gyg1 protein	46329850	gyg1a	329	84	0
215	Cluster of PREDICTED: zinc finger CCCH domain-containing protein 18 isoform X2	528507839	zc3h18	1135	101	65
216	Cluster of SWI/SNF-related matrix-associated actin-dependent regulator of chromatin subfamily A member 5	125995400	smarca5	1028	90	105
217	Cluster of uncharacterized protein LOC562807 precursor	154240694	si:ch211-250e5.16	129	116	381
218	cleavage and polyadenylation specificity factor subunit 5	41055411	cpsf5	228	113	111
219	Cluster of dyskerin	225007597	dkc1	506	132	86
220	ATP synthase subunit alpha, mitochondrial	116325975	atp5a1	551	64	30
221	60S ribosomal protein L27a	41053327	rpl27a	148	318	196
222	Cluster of pyruvate kinase isozymes M1/M2	40786398	pkma	532	15	9
223	PREDICTED: filamin-B	528494954	flnbl	1834	0	4
224	CCR4-NOT transcription complex subunit 1	121582322	cnot1	2374	85	75
225	Staufen, RNA binding protein, homolog 2 (Drosophila)	28277474	stau2	606	122	91
226	PREDICTED: sister chromatid cohesion protein PDS5 homolog B	125838086	pds5b	1408	1	5
227	endoplasmin precursor	38016165	hsp90b1	793	33	17
228	GPI-anchored membrane protein 1	51011059	caprin1a	657	17	207
229	Cluster of PREDICTED: chromodomain-helicase-DNA-binding protein 7	528470810	chd7	3140	4	426
230	PREDICTED: ubiquitin carboxyl-terminal hydrolase 10 isoformX1	326669691	usp10	865	1	138
231	heterogeneous nuclear ribonucleoprotein Q	47550699	syncrip	630	272	143
232	Cluster of ribosomal protein S26	41152199	rps26l	115	201	193
233	PREDICTED: flocculation protein FLO11-like isoform X1	528518880	LOC100332020	2133	0	1002
234	PREDICTED: trinucleotide repeat-containing gene 6B protein	528495941	tnrc6b	2006	0	130
235	interleukin enhancer-binding factor 2 homolog	54261787	ilf2	387	141	102
236	RecName: Full=Zinc transporter Slc39a7; AltName: Full=Histidine-rich membrane protein Ke4; AltName: Full=Solute carrier family 39 member 7	12585265	slc39a7	352	138	105
237	ribonuclease 3	160333099	rnasen	1289	253	44
238	Wiskott-Aldrich syndrome, like	28279905	waslb	518	128	143
239	Ribosomal protein S15	50370322	rps15	145	116	138
240	40S ribosomal protein S25	41387126	rps25	124	252	149
241	40S ribosomal protein S15a	47086525	rps15a	130	208	134
242	Cluster of Pnn protein	33440491	pnn	678	128	70
243	Cluster of Zgc:77449 protein	159155810	srsf9	246	101	125
244	PREDICTED: regulator of nonsense transcripts 1 isoform X1	528472332	upf1	1099	97	88
245	Cluster of PREDICTED: cactin isoform X1	528472111	cactin	836	119	51
246	bucky ball	377550362	buc	639	60	119
247	PREDICTED: ELAV (embryonic lethal, abnormal vision, Drosophila)-like 1 (Hu antigen R) isoform X2	528471411	elavl1	340	132	120
248	cold inducible RNA binding protein	62955567	cirbpa	185	120	202
249	60S ribosomal protein L26	47085861	rpl26	145	93	107
250	PREDICTED: probable ATP-dependent RNA helicase DDX6	125839926	ddx61	483	269	207
251	protein PAT1 homolog 1	131887972	patl1	765	92	93
252	RecName: Full=L-lactate dehydrogenase B-A chain; Short=LDH-B-A	313104308	ldhba	334	30	20
253	Cluster of splicing factor, proline- and glutamine-rich	47086115	sfpq	619	32	92
254	Cluster of PREDICTED: probable ATP-dependent RNA helicase DDX20 isoform X1	528487664	ddx20	789	149	45
255	serine/threonine-protein kinase PRP4 homolog	47087429	prpf4bb	1010	119	115
256	Cluster of serine/threonine-protein phosphatase 2A 65 kDa regulatory subunit A beta isoform	53933248	ppp2r1bb	589	38	49
257	protein disulfide-isomerase A3 precursor	315075303	pdia3	494	17	21
258	60S ribosomal protein L8	41152307	rpl8	257	66	95
259	60S ribosomal protein L10a	41152439	rpl10a	216	75	105
260	Cluster of LSM14 homolog Ab	391224474	lsm14ab	448	137	165
261	pre-mRNA cleavage complex 2 protein Pcf11	55925534	pcf11	1457	1	100
262	survival of motor neuron protein-interacting protein 1	62955193	gemin2	253	116	128
263	Hnrnpu protein	108742062	hnrnpub	795	135	62
264	PREDICTED: LOW QUALITY PROTEIN: afadin	528512244	mllt4	1892	3	168
265	U6 snRNA-associated Sm-like protein LSm4	41152340	lsm4	143	105	138
266	PREDICTED: hypothetical protein LOC327495	189521150	acin1b	1259	120	71
267	Cherp protein	213627840	cherp	910	31	50
268	Protein arginine methyltransferase 1	34785428	prmt1	341	50	63
269	WD40 repeat-containing protein SMU1	41055638	smu1	513	95	105
270	Cluster of collagen, type V, alpha 3b precursor	299782471	col5a3b	1723	178	118
271	ribosomal protein S9	42415539	rps9	194	102	108
272	PREDICTED: DNA polymerase sigma	528510024	papd7	762	79	88
273	pre-mRNA-splicing regulator WTAP	41054117	wtap	423	28	96
274	ribosomal protein L13a	94732930	rpl13a	205	80	56
275	5'-3' exoribonuclease 1	289577074	xrn1	1697	1	115
276	PREDICTED: cytoskeleton-associated protein 5 isoform X1	528520895	ckap5	2033	3	71
277	microprocessor complex subunit DGCR8	170172601	dgcr8	782	83	66
278	importin subunit beta-1	302393607	kpnb1	876	80	47
279	eukaryotic translation initiation factor 2 subunit 2	47086687	eif2s2	327	131	74
280	60S ribosomal protein L37a	157502233	zgc:171772	92	240	503
281	Cluster of splicing factor 45	41055474	rbm17	418	13	132
282	60S ribosomal protein L15	51010975	rpl15	204	169	195
283	MCM5 minichromosome maintenance deficient 5 (S. cerevisiae)	27882312	mcm5	736	105	42
284	Cluster of Ppia protein, partial	38541767	ppiaa	184	15	30
285	60S ribosomal protein L13	37700241	rpl13	211	170	109
286	40S ribosomal protein SA	41054972	rpsa	308	60	70
287	60S ribosomal protein L12	49619093	rpl12	165	144	95
288	Cluster of transketolase-like protein 2	186288308	tktb	625	12	7
289	cleavage and polyadenylation specificity factor subunit 4	18859059	cpsf4	271	41	123
290	regulation of nuclear pre-mRNA domain containing 2a	41053979	rprd2a	1113	0	66
291	Cluster of Nme2 protein	33416409	nme2b.1	153	13	28
292	Cluster of PREDICTED: uncharacterized protein LOC100000125 isoform X2	528510415	si:ch211-13c6.2	804	6	103
293	Cluster of [3-methyl-2-oxobutanoate dehydrogenase [lipoamide]] kinase, mitochondrial	47085777	bckdk	419	66	97
294	catalase	56744251	cat	526	10	2
295	Pgk1 protein	41388972	pgk1	417	7	4
296	Cluster of PREDICTED: vigilin isoform X1	528482476	hdlbpa	1272	24	15
297	2,4-dienoyl-CoA reductase, mitochondrial	350529364	decr1	333	62	109
298	Cluster of SWI/SNF-related matrix-associated actin-dependent regulator of chromatin subfamily D member 1	38198635	smarcd1	510	43	211
299	40S ribosomal protein S13	50344812	rps13	151	109	105
300	Cluster of U6 snRNA-associated Sm-like protein LSm2	61097894	smx5	95	183	225
301	zona pellucida glycoprotein 3-like precursor	157954454	zgc:171779	437	13	191
302	karyopherin alpha 7 (importin alpha 8)	47085795	kpna7	520	62	65
303	heterogeneous nuclear ribonucleoprotein K	404351641	hnrpkl	431	175	99
304	coilin	47271366	coil	528	96	50
305	PREDICTED: uncharacterized protein LOC767754 isoform X1	528467168	cenpe	2690	45	104
306	Cluster of N6-adenosine-methyltransferase 70 kDa subunit	47086489	mettl3	584	62	75
307	isoleucyl-tRNA synthetase, cytoplasmic	41054027	iars	1271	46	9
308	RecName: Full=Elongation factor 1-gamma; Short=EF-1-gamma; AltName: Full=eEF-1B gamma	55583899	eef1g	442	23	17
309	Hnrpa0 protein, partial	34194032	hnrnpa0b	303	53	96
310	Cluster of PREDICTED: pyrroline-5-carboxylate reductase isoform X1	528495079	pycr1b	362	28	108
311	non-POU domain-containing octamer-binding protein	42415509	nono	441	23	96
312	60S ribosomal protein L18	51010947	rpl18	182	45	34
313	PREDICTED: cytoplasmic dynein 2 heavy chain 1-like, partial	528502708	LOC100332402	2431	179	123
314	protein disulfide-isomerase precursor	193788703	p4hb	509	20	5
315	THO complex subunit 4	157311703	alyref	280	99	82
316	cell division control protein 6 homolog	187960119	cdc6	561	43	108
317	Cluster of PREDICTED: histone H2B 1/2-like	292628474	si:dkey-108k21.11	124	102	98
318	small nuclear ribonucleoprotein Sm D2	62955141	snrpd2	118	98	116
319	DNA damage-binding protein 1	385865228	ddb1	1140	110	43
320	sin3-associated polypeptide	41152291	sap18	153	75	64
321	Cluster of developmentally-regulated GTP-binding protein 1	41053317	drg1	366	75	75
322	MCM3 minichromosome maintenance deficient 3-like	283806564	mcm3l	807	85	29
323	cleavage stimulation factor subunit 3	390979657	cstf3	716	14	96
324	exportin-2	41393069	cse1l	971	8	4
325	Cluster of Rpn1 protein	29179446	rpn1	547	41	21
326	Cluster of splicing factor U2AF 35 kDa subunit	29126228	u2af1	249	109	77
327	UDP-glucose:glycoprotein glucosyltransferase 1 precursor	117606260	uggt1	1525	3	4
328	peptidyl-prolyl cis-trans isomerase B	53749651	ppib	216	37	69
329	isocitrate dehydrogenase [NADP], mitochondrial	41054651	idh2	449	11	10
330	Actin-like 6A	28279143	actl6a	429	46	147
331	far upstream element-binding protein 1	47085903	fubp1	642	82	43
332	eukaryotic translation initiation factor 2	47086621	eif2s3	472	107	45
333	cell division control protein 2 homolog	47086901	cdk1	302	76	85
334	oogenesis-related	153791642	org	215	113	75
335	T-complex protein 1 subunit delta	41053686	cct4	533	3	2
336	PREDICTED: ATP-binding cassette sub-family F member 1 isoform X1	528510133	abcf1	857	44	47
337	LSM7 homolog, U6 small nuclear RNA associated	114158715	lsm7	103	12	74
338	T-complex protein 1 subunit zeta	41152046	cct6a	531	5	4
339	Cluster of prohibitin 2	41152494	phb2a	302	26	29
340	serine-threonine kinase receptor-associated protein	41053501	strap	329	86	54
341	Cluster of PREDICTED: neural Wiskott-Aldrich syndrome protein isoform X1	528521820	wasla	506	103	105
342	importin subunit alpha-2	50539738	kpna2	525	49	59
343	chromodomain helicase DNA binding protein 2	527317367	chd2	1799	91	71
344	mannosyl-oligosaccharide glucosidase	122114587	mogs	841	120	34
345	40S ribosomal protein S21	41055255	rps21	81	62	138
346	Cluster of Ewsr1b protein	45709123	ewsr1b	575	56	61
347	WD repeat-containing protein 82	261337185	wdr82	313	25	82
348	60S ribosomal protein L32	91176292	rpl32	135	138	96
349	UPF2 regulator of nonsense transcripts homolog (yeast)	240248223	upf2	1011	51	98
350	cofilin 2, like	47271384	cfl1	165	15	22
351	eukaryotic translation initiation factor 4E type 2	41152155	eif4e2rs1	228	76	106
352	60S ribosomal protein L24	27545227	rpl24	157	122	129
353	PREDICTED: plasminogen activator inhibitor 1 RNA-binding protein isoform X2	528470090	serbp1b	410	105	90
354	Pdia4 protein	108742052	pdia4	642	8	6
355	Solute carrier family 25 (mitochondrial carrier; phosphate carrier), member 3	45709332	slc25a3b	356	33	72
356	Cluster of PREDICTED: hypothetical protein LOC565404	189517232	gpatch8	1498	7	58
357	PREDICTED: DNA-directed RNA polymerase II subunit RPB1 isoform X2	528496057	polr2a	1965	0	58
358	PREDICTED: Golgi apparatus protein 1 isoformX1	292628588	glg1a	1133	178	11
359	PREDICTED: cleavage stimulation factor subunit 2-like isoform X1	326673799	cstf2	488	11	87
360	Zgc:55701 protein	190337480	hnrnpc	311	159	84
361	60S ribosomal protein L28	41055030	rpl28	138	117	61
362	Cluster of PREDICTED: smad nuclear-interacting protein 1-like	326675041	snip1	374	73	71
363	alanyl-tRNA synthetase, cytoplasmic isoform 1	113195586	aars	991	4	0
364	Zgc:152810	115313778	ncl	704	98	49
365	Cluster of Dnmt1 protein	190338613	dnmt1	1500	1	0
366	aurora kinase A	444242626	aurka	405	72	95
367	Cluster of aldehyde dehydrogenase 2.2	51571951	aldh2.2	516	19	11
368	Cluster of PREDICTED: constitutive coactivator of peroxisome proliferator-activated receptor gamma isoform X1	528497199	fam120b	682	46	60
369	poly(U)-binding-splicing factor PUF60-B	50344898	puf60b	516	100	106
370	Cluster of RecName: Full=E3 ubiquitin-protein ligase TRIM33; AltName: Full=Ectodermin homolog; AltName: Full=Protein moonshine; AltName: Full=Transcription intermediary factor 1-gamma; Short=TIF1-gamma; AltName: Full=Tripartite motif-containing protein 33 (gi|82085579)	82085579	trim33	1163	24	56
371	PREDICTED: eukaryotic translation initiation factor 4 gamma 1-like	528502721	LOC100333590	961	23	178
372	PREDICTED: protein FAM208A	528517763	fam208ab	1827	2	71
373	Cluster of GDP dissociation inhibitor 2	37362224	gdi2	448	2	4
374	LOC449616 protein	213624848	bcl9	1475	0	93
375	heterogeneous nuclear ribonucleoprotein A1	49402291	hnrnpa1b	422	69	90
376	PREDICTED: DNA-dependent protein kinase catalytic subunit	528485706	wu:fa96e12	4112	13	0
377	ATP-citrate synthase	50540366	aclya	1092	1	0
378	Cluster of alcohol dehydrogenase	16565980	adh5	376	7	9
379	Cluster of protein arginine N-methyltransferase 5	118722330	prmt5	631	31	42
380	retinoblastoma-binding protein 6 isoform 1	302632528	rbbp6	1766	13	75
381	splicing factor, arginine/serine-rich 11	41054625	srsf11	461	181	130
382	Cluster of PREDICTED: protein LYRIC isoform X3	528510123	mtdha	543	55	42
383	mitochondrial trifunctional protein, alpha subunit	148224245	hadhab	763	46	21
384	annexin 5	27762270	anxa5b	317	11	7
385	serine/arginine repetitive matrix 2	319918875	srrm2	1282	22	38
386	60S ribosomal protein L31-like	91176310	rpl31	123	88	105
387	Cluster of paraoxonase-like	528078205	pon3.2	356	42	21
388	peroxiredoxin-2	50539996	prdx2	197	26	41
389	inner nuclear membrane protein Man1	113679806	lemd3	841	19	92
390	coatomer subunit alpha	318067947	copa	1224	4	4
391	PREDICTED: eukaryotic translation initiation factor 5B	528468925	eif5b	1199	39	55
392	60S ribosomal protein L18a	41055022	rpl18a	176	46	75
393	proliferation-associated 2G4, a	50344794	pa2g4a	392	47	69
394	60S ribosomal protein L30	41053331	rpl30	117	93	78
395	apoptosis inhibitor 5	300796205	api5	529	32	69
396	PREDICTED: la-related protein 1	326677994	larp1	987	63	36
397	60S ribosomal protein L11	50344934	rpl11	178	85	72
398	Chaperonin containing TCP1, subunit 3 (gamma)	31419227	cct3	543	8	5
399	heterogeneous nuclear ribonucleoprotein R	47087393	hnrnpr	214	135	55
400	Cluster of fatty acid-binding protein, heart	23308625	fabp3	133	1	4
401	Cluster of PREDICTED: uncharacterized protein LOC100330476	292622686	si:dkey-152b24.6	290	10	127
402	Cluster of bisphosphoglycerate mutase 1a	38488700	pgam1a	254	11	2
403	40S ribosomal protein S12	41152459	rps12	132	109	104
404	importin-7	47087651	ipo7	1039	6	3
405	Cluster of Bub3 protein	53734038	bub3	326	3	16
406	eukaryotic translation initiation factor 4E-1B	18858611	eif4e1b	214	12	93
407	60S ribosomal protein L14	50838812	rpl14	139	73	71
408	Cluster of PREDICTED: 28S ribosomal protein S22, mitochondrial-like	326674059	mrps22	340	43	56
409	uncharacterized protein LOC791752 precursor	219277620	zgc:153499	219	11	170
410	PREDICTED: 26S proteasome non-ATPase regulatory subunit 1 isoform X1	528516822	psmd1	964	2	1
411	si:ch211-188c16.1	294489286	si:ch211-188c16.1	760	10	103
412	GTP binding protein 4	45768853	gtpbp4	631	40	55
413	Cluster of telomere-associated protein RIF1	124248507	rif1	2347	34	23
414	Cluster of PREDICTED: triple functional domain protein isoform X1	528510451	si:dkey-158b13.2	3075	22	158
415	NADH dehydrogenase (ubiquinone) 1 alpha subcomplex 4, like	47087375	ndufa4l	82	100	118
416	PREDICTED: NF-X1-type zinc finger protein NFXL1	528518848	nfxl1	885	61	47
417	SWI/SNF-related matrix-associated actin-dependent regulator of chromatin subfamily E member 1	76559898	smarce1	420	27	71
418	serine/arginine repetitive matrix protein 1	47087423	srrm1	896	161	19
419	thimet oligopeptidase	50539778	thop1	686	3	2
420	elongation factor Tu, mitochondrial	61806580	tufm	448	10	17
421	Replication factor C (activator 1) 3	156230598	rfc3	356	46	57
422	adenylyl cyclase-associated protein 1	41054003	cap1	463	0	3
423	60S ribosomal protein L27	41054351	rpl27	136	56	74
424	polyadenylate-binding protein nuclear 1 isoform 2	157311739	pabpn1	232	67	91
425	3-ketoacyl-CoA thiolase, mitochondrial	47085765	acaa2	397	1	6
426	Methylenetetrahydrofolate dehydrogenase (NADP+ dependent)	49902652	mthfd1b	934	9	8
427	leucine-rich PPR-motif containing	217272841	lrpprc	960	56	10
428	60S ribosomal protein L36a	318054574	rpl36a	106	157	135
429	aconitate hydratase, mitochondrial	38707983	aco2	782	4	0
430	aspartyl-tRNA synthetase, cytoplasmic	117606291	dars	531	40	14
431	60S ribosomal protein L35	27545217	rpl35	123	70	124
432	cullin-associated NEDD8-dissociated protein 1	47087305	cand1	1230	6	1
433	Cluster of PREDICTED: la-related protein 1 isoform X2	326675601	larp1b	1076	69	39
434	dnaJ homolog subfamily C member 10	134133218	dnajc10	791	54	29
435	PREDICTED: eukaryotic translation initiation factor 4 gamma 3	528517986	eif4g3b	1709	3	152
436	mRNA cap guanine-N7 methyltransferase	113681915	rnmt	400	43	51
437	protein disulfide isomerase-related protein P5 precursor	14626709	pdia6	440	18	12
438	ATP-dependent RNA helicase DDX42	302318882	ddx42	908	0	73
439	chaperonin containing TCP1, subunit 8 (theta)	37362194	cct8	546	5	5
440	RecName: Full=Triosephosphate isomerase A; Short=TIM-A; AltName: Full=Triose-phosphate isomerase A	123889553	tpi1a	248	7	11
441	L-rhamnose-binding lectin CSL3-like precursor	198282019	MGC172218	155	116	623
442	trifunctional enzyme subunit beta, mitochondrial	41053347	hadhb	471	39	37
443	Cluster of polo-like kinase	49618971	plk1	595	23	29
444	methyltransferase-like protein 14	46309507	mettl14	455	47	56
445	proliferation-associated 2G4-like	47086757	pa2g4b	394	34	57
446	Cluster of Si:dkey-240e12.6 protein	190340199	si:dkey-240e12.6	139	47	174
447	ubiquitin carboxyl-terminal hydrolase isozyme L1	41393111	uchl1	218	8	9
448	protein RCC2 homolog	47085959	rcc2	495	43	31
449	Cluster of protein argonaute-4	357527397	ago4	863	59	73
450	Cluster of glutathione S-transferase M	47086689	gstm.1	219	6	5
451	PREDICTED: telomerase-binding protein EST1A-like isoform X1	326671361	LOC100334020	1549	0	90
452	GTP-binding nuclear protein Ran	18859307	ran	215	18	16
453	RNA-binding protein 39	59858555	rbm39a	523	98	125
454	Cluster of Dishevelled, dsh homolog 3 (Drosophila)	27882087	dvl3a	676	13	61
455	Protein phosphatase 1, regulatory subunit 10	29124429	ppp1r10	794	1	76
456	PREDICTED: neutral alpha-glucosidase AB	292621001	GANAB	941	3	0
457	PREDICTED: activating signal cointegrator 1 complex subunit 3-like, partial	326674582	LOC100334121	311	147	60
458	Mcm2 protein	29126842	mcm2	889	0	1
459	carnitine O-acetyltransferase b	313482867	cratb	614	17	47
460	WD repeat domain 1	37595360	wdr1	606	1	1
461	SAP30-binding protein	483968202	sap30bp	304	24	59
462	hydroxyacyl-Coenzyme A dehydrogenase/3-ketoacyl-Coenzyme A thiolase/enoyl-Coenzyme A hydratase, alpha subunit a	157426949	hadhaa	761	43	18
463	PREDICTED: tyrosine-protein phosphatase non-receptor type 13 isoform X1	528513092	ptpn13	2494	6	107
464	Cluster of PREDICTED: lysine-specific demethylase 2A isoform X1	528499795	kdm2ab	1263	47	39
465	Cluster of T-complex protein 1 subunit beta	42627881	cct2	535	4	2
466	Cluster of Glucose phosphate isomerase a	27881906	gpia	553	5	1
467	PREDICTED: dedicator of cytokinesis protein 7 isoform X2	528482625	dock7	2136	7	84
468	Cluster of uncharacterized protein LOC406286	47087646	zgc:56095	179	0	1
469	Cluster of Protein regulator of cytokinesis 1	28279644	prc1a	595	7	62
470	Cluster of glutathione S-transferase pi	18858197	gstp1	208	7	32
471	U5 small nuclear ribonucleoprotein 40 kDa protein	41053421	snrnp40	347	66	52
472	Sjogren syndrome antigen B (autoantigen La)	41054695	ssb	401	46	23
473	PREDICTED: 2',3'-cyclic-nucleotide 3'-phosphodiesterase isoform X1	528473663	cnp	424	2	2
474	PREDICTED: protein SCAF11 isoform X1	528475676	scaf11	1321	1	52
475	PREDICTED: putative ATP-dependent RNA helicase DHX57	528497268	dhx57	1430	48	32
476	Cluster of ribonucleoside-diphosphate reductase large subunit	18859325	rrm1	794	14	6
477	Tcp1 protein	27881870	tcp1	558	6	5
478	WD repeat-containing protein 61	41053609	wdr61	305	33	72
479	PREDICTED: microfibril-associated glycoprotein 4-like	326664557	LOC100334800	246	77	65
480	PREDICTED: E3 SUMO-protein ligase RanBP2 isoform X1	326670414	si:ch1073-55a19.2	2958	2	2
481	adenosylhomocysteinase	40363541	ahcy	433	3	11
482	39S ribosomal protein L15, mitochondrial precursor	51010961	mrpl15	296	57	39
483	uncharacterized protein LOC558894	70887625	si:ch211-214j24.10	273	35	86
484	Cluster of PREDICTED: chromodomain helicase DNA binding protein 4 isoform X1	528509046	chd4a	1931	2	30
485	Cluster of splicing factor, arginine/serine-rich 3b	41151986	sfrs3b	163	43	63
486	heterogeneous nuclear ribonucleoprotein M	375298754	hnrnpm	686	20	52
487	glia maturation factor beta	47085855	gmfb	142	7	4
488	Cluster of PREDICTED: citron Rho-interacting kinase-like isoform X2	528478281	LOC100329792	2350	0	1
489	Cluster of origin recognition complex, subunit 3-like protein	37362208	orc3	713	62	46
490	RNA binding protein S1, serine-rich domain	41944563	rnps1	283	64	43
491	40S ribosomal protein S20	47086001	rps20	119	35	48
492	PREDICTED: E3 ubiquitin-protein ligase TTC3 isoform X2	528491184	ttc3	1694	3	71
493	stress-induced-phosphoprotein 1	56090148	stip1	542	2	0
494	40S ribosomal protein S24 isoform 1	59858569	rps24	131	72	76
495	U1 small nuclear ribonucleoprotein A	41054443	snrpa	281	43	47
496	voltage-dependent anion-selective channel protein 1	47777306	vdac1	283	17	42
497	U6 snRNA-associated Sm-like protein LSm1	57525910	lsm1	133	43	54
498	Cluster of activating signal cointegrator 1 complex subunit 2	41055441	ascc2	768	25	69
499	Cluster of Zgc:153348	115313095	trip4	564	9	68
500	Hydroxysteroid (17-beta) dehydrogenase 12a	29126846	hsd17b12a	319	43	62
501	PREDICTED: cyclin-dependent kinase 13	326679472	cdk13	1289	6	68
502	superoxide dismutase [Mn], mitochondrial	41152470	sod2	224	5	7
503	small nuclear ribonucleoprotein polypeptide F-like	51468014	snrpf	86	129	120
504	protein disulfide-isomerase A5 precursor	165972419	pdia5	528	34	18
505	MORC family CW-type zinc finger 2	51571927	morc2	1035	59	43
506	PREDICTED: ferritin heavy chain isoform X2	528484319	fth1a	176	4	3
507	PREDICTED: RNA binding motif protein 39b isoform X2	528488281	rbm39b	440	45	79
508	60S ribosomal protein L34	41055138	rpl34	117	96	61
509	PREDICTED: proliferating cell nuclear antigen	528492915	pcna	260	12	18
510	replication factor C subunit 5	51467970	rfc5	334	50	31
511	Acyl-Coenzyme A dehydrogenase, C-4 to C-12 straight chain	160773274	acadm	424	5	12
512	Shmt1 protein	42542754	shmt1	481	2	6
513	Cluster of survival motor neuron protein 1	18859385	smn1	281	57	14
514	Cluster of Acadvl protein	160774198	acadvl	659	7	4
515	enhancer of mRNA-decapping protein 4	113682366	edc4	1384	71	0
516	T-complex protein 1 subunit epsilon	47086803	cct5	541	1	5
517	Cluster of PREDICTED: junction plakoglobin-like	326676448	jupb	722	180	94
518	periphilin-1	121583944	pphln1	362	1	34
519	ribosome binding protein 1 isoform 1	224496090	rrbp1a	1336	11	6
520	ribosomal protein L5	50344868	rpl5b	296	2	6
521	novel protein similar to vertebrate cyclin L1 (CCNL1)	122891414	ccnl1a	534	18	35
522	methylosome protein 50	41054711	wdr77	319	19	34
523	dolichyl-diphosphooligosaccharide--protein glycosyltransferase 48 kDa subunit precursor	47085831	ddost	441	24	34
524	cell division protein kinase 9	47086849	cdk9	393	13	58
525	probable ATP-dependent RNA helicase DDX46	67459931	ddx46	1018	16	115
526	Parp12a protein	197245544	parp12a	663	31	32
527	ruvB-like 2	27819634	ruvbl2	463	63	36
528	Prdx3 protein	60688276	prdx3	250	12	21
529	40S ribosomal protein S29	47086133	rps29	56	67	46
530	Cluster of trifunctional purine biosynthetic protein adenosine-3	18858729	gart	1017	2	1
531	PREDICTED: rhamnose-binding lectin	528489284	si:dkey-90l23.1	449	3	116
532	nucleoprotein TPR	113681286	tprb	2352	0	5
533	RecName: Full=mRNA export factor; AltName: Full=Rae1 protein homolog; AltName: Full=mRNA-associated protein mrnp 41	166218821	rae1	368	37	56
534	60S ribosomal protein L21	50344966	rpl21	160	31	52
535	methylmalonate-semialdehyde dehydrogenase [acylating], mitochondrial	50539808	aldh6a1	525	0	1
536	Cluster of NHP2 non-histone chromosome protein 2-like 1	41054738	snu13b	128	68	86
537	nucleoporin seh1	268836266	seh1l	364	23	39
538	ruvB-like 1	41282167	RUVBL1	456	52	36
539	leucine-rich repeat-containing protein 59	47086171	lrrc59	314	53	27
540	ATP synthase subunit O, mitochondrial	51467909	atp5o	209	5	21
541	PREDICTED: ubiquitin carboxyl-terminal hydrolase 7	292611787	usp7	1103	37	17
542	seryl-tRNA synthetase, cytoplasmic	51468022	sars	515	1	0
543	Cluster of LIM-domain binding factor 1	3077999	ldb1b	374	15	57
544	Cluster of Dnl2 protein, partial	112180611	dynll2a	115	59	143
545	U1 small nuclear ribonucleoprotein C	27545257	snrpc	159	38	73
546	magnesium transporter protein 1 precursor	41054399	magt1	328	39	58
547	eukaryotic initiation factor 4A-III	41055130	eif4a3	406	37	79
548	aspartate aminotransferase 2a	47087061	got2a	428	7	3
549	A-kinase anchor protein 8-like	47086023	akap8l	645	55	22
550	small nuclear ribonucleoprotein Sm D1	27545253	snrpd1	119	82	62
551	voltage-dependent anion-selective channel protein 2	41054601	vdac2	283	17	34
552	Cluster of linker histone-like protein H1M	20514292	h1m	257	35	18
553	Cluster of alpha-actinin-4	41054603	actn4	901	8	0
554	Cluster of structural maintenance of chromosomes protein 4	27545259	smc4l1	1289	26	13
555	cyclin K	255003704	ccnk	539	19	50
556	26S proteasome non-ATPase regulatory subunit 2	41054527	psmd2	897	5	6
557	Taldo1 protein	45786121	taldo1	337	5	4
558	casein kinase II subunit beta	18858421	csnk2b	215	39	53
559	Chaperonin containing TCP1, subunit 7 (eta)	190340060	cct7	547	4	0
560	Polymerase (DNA directed), delta 1, catalytic subunit	190340064	pold1	1105	9	3
561	multifunctional protein ADE2	41053415	paics	425	1	7
562	Gcat protein	45709109	gcat	458	8	3
563	Cluster of PREDICTED: UDP-glucose 4-epimerase isoform X1	528506199	gale	350	2	0
564	leukocyte receptor cluster member 8 homolog	148236347	leng8	839	28	38
565	Cluster of kinesin family member C1	27801601	kifc1	618	45	26
566	Cluster of LOC564840 protein	166796259	purba	305	21	40
567	replication factor C subunit 2	348041239	rfc2	353	43	36
568	small nuclear ribonucleoprotein E	41055945	snrpe	92	131	97
569	sialic acid synthase	45592938	nansa	359	5	7
570	Cluster of RecName: Full=Nibrin; AltName: Full=Nijmegen breakage syndrome protein 1 homolog (gi|209572657)	209572657	nbn	818	8	61
571	uncharacterized protein LOC100135288	166158064	faub	133	88	95
572	PREDICTED: apoptosis-inducing factor 1, mitochondrial isoform X1	528478830	aifm1	748	20	17
573	PREDICTED: RNA-binding protein NOB1 isoform 1	125842967	nob1	440	26	58
574	serine/threonine-protein kinase 3	41054445	stk3	492	4	49
575	large subunit GTPase 1 homolog	47086751	lsg1	640	32	40
576	PREDICTED: RNA-binding protein 27 isoform X2	528491090	rbm27	1031	6	33
577	Cluster of Rrbp1 protein	160773857	rrbp1b	968	9	2
578	Cluster of mismatch repair protein Msh6	15625580	msh6	1369	0	3
579	phosphoglucomutase-1	41056111	pgm1	561	2	0
580	Cluster of Psmd11a protein	117167889	psmd11a	421	1	2
581	Cluster of moesin	51972166	msna	579	2	0
582	heterogeneous nuclear ribonucleoprotein	37681831	HNRPC	279	95	67
583	pre-mRNA-processing factor 19	41393099	prpf19	505	16	48
584	Ribophorin II	44890302	rpn2	630	21	24
585	PREDICTED: WAS/WASL-interacting protein family member 2	528493737	wipf2a	450	14	60
586	Cluster of PREDICTED: aspartyl/asparaginyl beta-hydroxylase	528486119	LOC559236	1279	31	29
587	Cluster of SNW domain-containing protein 1	50838798	snw1	536	8	39
588	PREDICTED: hypothetical protein LOC100151491	189520123	wipf1b	485	27	49
589	far upstream element-binding protein 3	56090186	fubp3	572	40	31
590	Cluster of PREDICTED: unconventional myosin-Va	326680074	myo5ab	1713	4	21
591	protein SEC13 homolog	47086987	sec13	320	21	46
592	Cluster of ras-related protein Rab-1B	41055496	rab1ba	201	13	15
593	peptidyl-prolyl cis-trans isomerase-like 4	190358439	ppil4	454	44	26
594	electron transfer flavoprotein subunit alpha, mitochondrial	38707985	etfa	333	1	2
595	26S protease regulatory subunit 8	51230594	psmc5	406	0	2
596	Cluster of uncharacterized protein LOC100141336 precursor	168823478	zgc:172225	222	11	41
597	Cluster of NADH dehydrogenase (ubiquinone) Fe-S protein 2	225543453	ndufs2	464	55	24
598	Cluster of PREDICTED: PCI domain-containing protein 2 isoform X1	528467162	pcid2	399	29	49
599	Cluster of ribose-phosphate pyrophosphokinase 1 isoform 2	47087227	prps1a	299	14	2
600	PREDICTED: H/ACA ribonucleoprotein complex non-core subunit NAF1	189518061	naf1	503	23	49
601	replication factor C subunit 1	302564339	rfc1	1147	19	25
602	superoxide dismutase [Cu-Zn]	56790262	sod1	154	6	4
603	Cluster of profilin 2	41152213	pfn2	140	6	7
604	FACT complex subunit SPT16	148235122	supt16h	1033	6	5
605	uncharacterized protein LOC569993	187608034	zgc:162944	224	5	11
606	intron-binding protein aquarius	319738605	aqr	1525	22	20
607	nuclear valosin-containing protein-like	47087311	nvl	796	40	39
608	uncharacterized protein LOC100145226	187608635	prdx1	201	38	74
609	lysine (K)-specific demethylase 2B	351542153	kdm2aa	1295	35	40
610	PREDICTED: polymerase delta-interacting protein 3-like	528472712	LOC100536140	362	15	42
611	Cluster of eukaryotic translation initiation factor 4E class I third member	296840658	eif4e1c	213	18	47
612	PREDICTED: hypothetical protein LOC560245 isoform 3	125839687	si:ch211-197h24.6	391	5	69
613	glutaminyl-tRNA synthetase	49619001	qars	774	29	10
614	U6 snRNA-associated Sm-like protein LSm6	50344808	lsm6	80	72	79
615	protein Red	41054589	ik	548	30	31
616	aldehyde dehydrogenase family 9 member A1-A	41393103	aldh9a1a.1	508	0	7
617	PREDICTED: THO complex subunit 2 isoform X1	528499350	thoc2	1560	26	35
618	Cluster of rhotekin-2	54400380	rtkn2	642	0	57
619	Cluster of serine/threonine-protein kinase PAK 4	50345106	zgc:92014	663	14	47
620	Cluster of novel protein similar to mouse and human mitochondrial ribosomal protein L46 (MRPL46)	55251026	mrpl46	286	42	26
621	Cluster of importin-5	224496028	kpnb3	1077	0	3
622	Cluster of PREDICTED: cat eye syndrome critical region protein 2 isoform X2	528521383	cecr2	1502	0	46
623	28S ribosomal protein S30, mitochondrial	147907278	mrps30	419	36	45
624	PREDICTED: heterogeneous nuclear ribonucleoprotein U isoform X2	326675500	hnrnpua	760	68	29
625	uncharacterized protein LOC336637	41053339	zgc:56493	108	36	50
626	regulation of nuclear pre-mRNA domain-containing protein 1B	41054665	rprd1b	335	0	63
627	Coatomer protein complex, subunit beta 2	169641952	copb2	934	3	1
628	Hnrpa0l protein, partial	40850963	hnrnpa0l	299	15	67
629	RNA-binding protein 25	41054239	rbm25b	731	44	18
630	replication factor C subunit 4	52317098	rfc4	358	34	33
631	PREDICTED: 10 kDa heat shock protein, mitochondrial isoform X2	528490176	hspe1	99	29	36
632	PREDICTED: zinc finger CCCH domain-containing protein 4-like isoform X1	528501822	zc3h4	1340	0	18
633	PREDICTED: death-inducer obliterator 1-like	528516988	si:ch73-181d5.4	2142	0	60
634	signal-induced proliferation-associated 1-like protein 1	529250122	sipa1l1	1794	3	31
635	hydroxysteroid dehydrogenase-like protein 2	41054573	hsdl2	415	4	1
636	PREDICTED: mucin-12	528468908	si:ch211-214c7.4	1505	1	1
637	Cluster of DNA topoisomerase 2-alpha	51467892	top2a	1574	63	12
638	Cluster of serine/threonine-protein phosphatase 2A catalytic subunit beta isoform	55742595	ppp2cb	309	27	23
639	Cluster of PREDICTED: proteasome alpha 6a subunit isoform X1	528505732	psma6a	246	10	5
640	Orc1l protein	160774336	orc1	912	37	33
641	small nuclear ribonucleoprotein polypeptide G isoform 1	268834043	SNRPG	76	80	61
642	malate dehydrogenase 1a, NAD (soluble)	41053939	mdh1a	305	6	10
643	Zgc:77560 protein	42542976	cstf1	431	2	67
644	structural maintenance of chromosomes protein 3	47550693	smc3	1216	78	6
645	PREDICTED: origin recognition complex subunit 4 isoform X1	528481356	orc4	432	38	51
646	Cluster of PREDICTED: RNA-binding protein 26	528481486	zgc:109736	1007	2	30
647	PREDICTED: proline-, glutamic acid- and leucine-rich protein 1-like	292616020	pelp1	1212	49	5
648	heterogeneous nuclear ribonucleoprotein H1, like	47086853	zgc:85960	407	39	52
649	Sb:cb283 protein, partial	81097694	sb:cb283	525	1	0
650	Cluster of PREDICTED: alpha-2-macroglobulin isoform 1	125816799	si:dkey-46g23.2	1458	0	25
651	Cluster of quinoid dihydropteridine reductase b2 precursor	157841193	qdprb2	257	0	132
652	RecName: Full=Succinate dehydrogenase [ubiquinone] flavoprotein subunit, mitochondrial; AltName: Full=Flavoprotein subunit of complex II; Short=Fp; Flags: Precursor	205831554	sdha	661	5	10
653	ATPase family AAA domain-containing protein 3	45387821	atad3	621	20	40
654	AP-2 complex subunit sigma	47085925	ap2s1	142	36	143
655	PREDICTED: 39S ribosomal protein L16, mitochondrial isoform X1	528467164	mrpl16	254	28	47
656	prostaglandin reductase 1	56693373	ptgr1	329	4	0
657	Cluster of pre-mRNA-splicing factor CWC22 homolog	117606145	zgc:153452	985	37	27
658	U4/U6.U5 tri-snRNP-associated protein 2	121583691	usp39	497	35	23
659	zinc transporter 7	153792360	slc30a7	387	52	29
660	26S protease regulatory subunit 7	41055738	psmc2	433	1	2
661	PREDICTED: LOW QUALITY PROTEIN: UDP-glucose:glycoprotein glucosyltransferase 2	528490227	uggt2	1524	36	2
662	PREDICTED: DBIRD complex subunit KIAA1967-like isoform X1	528491274	ccar2	804	48	24
663	D4, zinc and double PHD fingers family 2, like	62177137	dpf2l	405	13	105
664	activating signal cointegrator 1 complex subunit 1	62955197	ascc1	353	24	57
665	Cluster of proteasome alpha 2 subunit	66773056	psma2	234	0	5
666	Ndufa9 protein	157423514	ndufa9a	380	10	22
667	bromodomain- and PHD finger-containing 1	186908735	brpf1	1258	40	30
668	S-phase kinase-associated protein 1	41152201	skp1	163	14	30
669	Abcf2 protein	42542861	abcf2a	613	7	27
670	PREDICTED: NFX1-type zinc finger-containing protein 1-like	528483584	LOC100536767	1870	6	39
671	uncharacterized protein LOC768161	116268001	orc2	553	37	29
672	Psmb5 protein	157423071	psmb5	269	6	4
673	ribonucleoside-diphosphate reductase subunit M2	18859327	rrm2	386	0	1
674	PREDICTED: nodal modulator 1	292614759	nomo	1208	0	1
675	60S ribosomal protein L19	47086009	rpl19	196	128	94
676	Cyc1 protein	51327354	cyc1	298	12	33
677	propionyl-CoA carboxylase alpha chain, mitochondrial	57526509	pcca	709	1	1
678	NADH dehydrogenase [ubiquinone] iron-sulfur protein 3, mitochondrial	62955483	ndufs3	255	31	28
679	Cluster of eukaryotic translation initiation factor 4B	47550837	eif4bb	569	0	42
680	Cluster of CWF19-like protein 2	76253886	cwf19l2	960	0	28
681	DNA replication licensing factor MCM7	47086893	mcm7	721	10	0
682	Cluster of probable E3 ubiquitin-protein ligase makorin-2	23308621	mkrn2	414	19	45
683	Cluster of thioredoxin reductase 3	148277081	txnrd1	602	2	0
684	WEE1 homolog 2 (S. pombe)	134026290	wee2	532	27	23
685	peroxiredoxin-4 precursor	148226847	prdx4	260	14	8
686	PREDICTED: importin subunit alpha-7-like	189532554	kpna6	537	22	29
687	WD repeat-containing protein mio	41152065	mios	876	24	38
688	PREDICTED: E3 ubiquitin-protein ligase UBR5 isoform X1	528505177	ubr5	2822	4	61
689	tripartite motif-containing 24	67514537	trim24	961	12	28
690	Cluster of PREDICTED: pericentriolar material 1 protein isoform X7	528467744	pcm1	2060	2	13
691	Cluster of G2/mitotic-specific cyclin-B2	40786525	ccnb2	386	30	37
692	Cluster of PREDICTED: fish-egg lectin isoform X1	528491480	zgc:158494	261	7	64
693	28S ribosomal protein S9, mitochondrial	113679134	mrps9	385	33	41
694	NAD kinase b	121583899	nadkb	472	46	36
695	death associated protein 1b	18858525	dap1b	109	27	46
696	Heat shock protein 4	41944596	hspa4b	840	4	5
697	TFIIH basal transcription factor complex helicase XPB subunit	42415513	ercc3	782	38	28
698	RecName: Full=Tyrosine--tRNA ligase, cytoplasmic; AltName: Full=Tyrosyl-tRNA synthetase; Short=TyrRS	109895056	yars	529	1	0
699	serine/arginine-rich protein specific kinase 1b	123703035	srpk1b	640	48	24
700	ATP synthase, H+ transporting, mitochondrial F0 complex, subunit E	148596955	atp5ib	71	2	1
701	estradiol 17-beta-dehydrogenase 12-B	41152443	hsd17b12b	311	31	49
702	alpha-aminoadipic semialdehyde dehydrogenase	47086597	aldh7a1	511	1	1
703	PREDICTED: unconventional myosin-IXa isoform X1	528486090	myo9al1	2541	0	56
704	pentatricopeptide repeat domain-containing protein 3, mitochondrial precursor	82658180	ptcd3	667	19	28
705	Cluster of LOC794500 protein	120538696	map7d3	606	14	36
706	U2-associated SR140 protein-like	219521919	zgc:163098	874	26	24
707	PREDICTED: leucine--tRNA ligase, cytoplasmic, partial	326677918	larsb	820	25	6
708	aspartate aminotransferase 2	41053395	got2b	428	9	3
709	aurora kinase B	47086895	stka	320	21	41
710	Cluster of uncharacterized protein LOC569235 precursor	350536793	si:dkey-241l7.2	153	13	43
711	RecName: Full=Protein CASC3; AltName: Full=Cancer susceptibility candidate gene 3 protein homolog; AltName: Full=Metastatic lymph node protein 51 homolog; Short=DrMLN51; Short=Protein MLN 51 homolog	123886565	casc3	754	6	29
712	Rars protein	182892034	rars	661	23	7
713	39S ribosomal protein L44, mitochondrial	300863100	mrpl44	332	43	23
714	inorganic pyrophosphatase	62955639	ppa1b	291	1	2
715	DNA-directed RNA polymerase II subunit RPB2	302488402	polr2b	1174	0	33
716	60S ribosomal protein L36	47086131	rpl36	105	45	70
717	PREDICTED: coiled-coil domain-containing protein 9 isoform X1	528501908	ccdc9	685	19	29
718	eukaryotic translation initiation factor 2A	68448489	eif2a	580	14	21
719	heterogeneous nuclear ribonucleoprotein A1	41053816	hnrnpa1a	388	45	42
720	PREDICTED: R3H domain-containing protein 1	528515788	r3hdm1	972	21	30
721	PREDICTED: protein FAM208A-like	528516938	LOC100331431	1645	0	23
722	PREDICTED: nucleosome assembly protein 1-like 4a isoform X1	528521648	nap1l4a	359	8	4
723	Cluster of protein SET	58801528	seta	269	579	0
724	Cluster of nucleolar and coiled-body phosphoprotein 1	375331898	nolc1	1001	28	18
725	Cluster of Nogo-B	117655453	rtn4a	319	0	4
726	Cluster of PREDICTED: myoferlin isoform X1	528495518	myof	2040	1	0
727	60S acidic ribosomal protein P2	154426308	rplp2l	114	43	36
728	replication protein A 70 kDa DNA-binding subunit	167621451	rpa1	601	4	7
729	PREDICTED: solute carrier family 25 member 51-like	292620567	LOC100330585	303	24	51
730	PREDICTED: N-alpha-acetyltransferase 38, NatC auxiliary subunit	326666504	lsm8	96	46	54
731	F-actin-capping protein subunit beta	41053959	capzb	273	0	12
732	U4/U6 small nuclear ribonucleoprotein Prp4	41054303	prpf4	507	47	19
733	26S proteasome non-ATPase regulatory subunit 3	41055708	psmd3	503	2	1
734	PREDICTED: glucosidase 2 subunit beta isoform X1	528474925	prkcsh	572	1	0
735	PREDICTED: atlastin-3 isoform X1	528499968	atl3	513	10	5
736	Cluster of Zinc finger protein 9	34784873	cnbpa	161	22	40
737	Cluster of PREDICTED: 26S protease regulatory subunit 6A isoform X1	528485375	psmc3	427	1	4
738	Pc protein	190338031	pcxb	1181	0	1
739	PREDICTED: leucine zipper protein 1	326675663	luzp1	1034	0	47
740	Zgc:66260	161611940	rnf25	513	15	34
741	PREDICTED: DNA helicase MCM8-like isoform X1	326675408	mcm8	852	18	36
742	zinc finger CCCH domain-containing protein 15	41054043	zc3h15	433	27	20
743	39S ribosomal protein L14, mitochondrial precursor	41055676	mrpl14	141	25	36
744	Cluster of peptidylprolyl isomerase A	37362270	ppiab	164	6	11
745	novel protein similar to H.sapiens PRKRA, protein kinase, interferon-inducible double stranded RNA dependent activator (PRKRA, zgc:162619)	169146118	prkra	282	40	22
746	PREDICTED: polyribonucleotide 5'-hydroxyl-kinase Clp1-like	189528302	clp1	443	0	53
747	prohibitin	41152028	phb	271	11	10
748	Srp72 protein, partial	45768671	srp72	669	26	27
749	lysine--tRNA ligase	50539832	kars	602	27	6
750	acetyl-CoA acetyltransferase, mitochondrial precursor	51230650	acat1	420	2	0
751	YTH domain-containing protein 1	55925411	ythdc1	679	31	20
752	fascin	115494998	fscn1a	491	1	0
753	structural maintenance of chromosomes 2	127139521	smc2	1199	20	7
754	PREDICTED: family with sequence similarity 120C	189535889	fam120c	1047	18	29
755	RecName: Full=DNA-(apurinic or apyrimidinic site) lyase; AltName: Full=APEX nuclease; Short=APEN; AltName: Full=Apurinic-apyrimidinic endonuclease 1; Short=AP endonuclease 1; Short=zAP1	317374848	apex1	310	0	1
756	WD repeat-containing protein 18	52353328	wdr18	431	59	22
757	3-hydroxyacyl-CoA dehydrogenase type-2	54400698	hsd17b10	260	5	5
758	Cluster of basic leucine zipper and W2 domain-containing protein 1-A	41054385	calrl2	419	1	4
759	uncharacterized protein LOC792544	194353937	si:dkey-67c22.2	1069	16	83
760	elongation factor 1-beta	41053941	eef1b2	225	5	7
761	peroxiredoxin-6	41387146	prdx6	222	5	5
762	PREDICTED: PAB-dependent poly(A)-specific ribonuclease subunit 2-like isoform X2	528518391	pan2	1206	0	13
763	Cluster of phosphatidylinositide phosphatase SAC1-B	154091011	sacm1lb	586	31	17
764	Cluster of Calrl protein	28422327	calr3b	417	14	1
765	PREDICTED: protein argonaute-2-like	125845390	ago2	873	39	53
766	Acyl-Coenzyme A dehydrogenase, long chain	47939362	acadl	442	2	2
767	Cluster of PREDICTED: uncharacterized protein LOC791218 isoform X1	528501779	aifm4	530	1	0
768	nuclear fragile X mental retardation-interacting protein 1	168823558	nufip1	406	8	32
769	26S proteasome non-ATPase regulatory subunit 6	41053583	psmd6	386	2	1
770	retinoblastoma-binding protein 5	41053818	rbbp5	512	25	28
771	probable ATP-dependent RNA helicase DDX28	116268057	ddx28	558	23	23
772	DNA-directed RNA polymerase III subunit RPC1	451770412	polr3a	1390	30	7
773	Cluster of Zgc:113984 protein	157423409	zgc:113984	136	4	3
774	Cluster of PREDICTED: eukaryotic translation initiation factor 3 subunit J-A isoform X1	528521980	eif3ja	248	19	53
775	Cluster of Retinoblastoma binding protein 4	39645450	rbbp4	424	18	17
776	luc7-like protein 3 isoform 2	113671672	luc7l3	392	34	11
777	mesencephalic astrocyte-derived neurotrophic factor precursor	115497504	manf	180	0	4
778	transcriptional adapter 2-beta	205361201	tada2b	486	5	12
779	H/ACA ribonucleoprotein complex subunit 3	51467984	nop10	64	97	56
780	PREDICTED: nucleosome-remodeling factor subunit BPTF isoform X2	528473975	bptf	2885	39	35
781	liver glycogen phosphorylase	56606106	pygl	967	7	2
782	Cluster of src kinase-associated phosphoprotein 2	41055303	skap2	341	3	64
783	Cluster of ras-related protein Rab-7a	41055538	rab7	207	6	9
784	Cluster of glycogen phosphorylase, brain form	136256027	pygb	843	3	0
785	Cluster of electron transfer flavoprotein subunit beta	47085679	etfb	254	0	9
786	uncharacterized protein LOC565061	113682272	si:ch211-216l23.2	474	13	37
787	28S ribosomal protein S29, mitochondrial	148922922	dap3	402	28	31
788	M-phase phosphoprotein 8	187607764	mphosph8	946	2	42
789	PREDICTED: uveal autoantigen with coiled-coil domains and ankyrin repeats	292616084	uacab	1371	0	7
790	heterogeneous nuclear ribonucleoprotein L	41055393	hnrpl	536	54	73
791	heat shock protein 4a	47550833	hspa4a	833	4	3
792	stathmin 1a	94536633	stmn1a	148	0	4
793	Cluster of PREDICTED: alpha-2-macroglobulin isoformX1	326665588	zgc:171426	1463	9	60
794	RecName: Full=Coatomer subunit gamma-2; AltName: Full=Gamma-2-coat protein; Short=Gamma-2-COP	193806152	copg2	873	0	2
795	casein kinase I isoform delta-A	41054607	csnk1da	403	15	45
796	pre-mRNA-splicing factor 38A	51011053	prpf38a	313	27	26
797	PREDICTED: WD repeat-containing protein 60-like isoform X1	528485624	wdr60	1049	39	30
798	single-stranded DNA-binding protein, mitochondrial	62955585	ssbp1	146	12	24
799	Cluster of PREDICTED: UPF0428 protein CXorf56 homolog isoform X1	528479296	zgc:103697	222	46	34
800	Cluster of nucleosome assembly protein 1-like 1	41151992			9	4
801	uncharacterized protein LOC100126138 precursor	460417275	si:ch211-12h2.8	179	19	145
802	26S protease regulatory subunit S10B	51467888	psmc6	389	3	2
803	dolichol-phosphate mannosyltransferase	57525735	dpm1	250	27	12
804	60S ribosomal protein L22	83415112	rpl22	127	46	22
805	nucleolar protein family 6	238859559	nol6	1153	73	17
806	PREDICTED: catenin delta-1 isoform X1	528468764	ctnnd1	931	17	19
807	protein DJ-1	54400374	park7	189	0	2
808	Cluster of serine/arginine-rich protein specific kinase 1a	41054481	srpk1a	634	37	27
809	Cluster of LOC559853 protein, partial	79151969	tox4a	683	0	39
810	PHD finger-like domain-containing protein 5A	14249398	PHF5A	110	17	58
811	Pard3 protein	190339230	pard3ab	1112	1	32
812	WW domain-binding protein 11	45387719	wbp11	640	1	33
813	proteasome subunit alpha type-7-like	47085943	psma8	251	8	8
814	mitochondrial inner membrane protein	47777298	immt	757	3	15
815	PREDICTED: RNA-binding protein 6 isoform X1	528483145	LOC567058	1393	0	25
816	PREDICTED: asparagine--tRNA ligase, cytoplasmic isoform X1	528512739	nars	603	1	1
817	pre-mRNA branch site protein p14	7706326	SF3B6	125	16	44
818	Cluster of pre-mRNA-splicing factor 38B	47087297	prpf38b	501	17	9
819	Cluster of Cyp11a1	21913315	cyp11a1	509	19	17
820	PREDICTED: profilin-2 isoform X1	528470392	pfn2l	139	0	1
821	PREDICTED: cytoplasmic dynein 2 heavy chain 1	528502706	LOC100333015	803	44	76
822	NADH-ubiquinone oxidoreductase 75 kDa subunit, mitochondrial	56090150	ndufs1	731	5	7
823	mitochondrial ribosomal protein S34	156713426	mrps34	220	14	24
824	vesicle-associated membrane protein, associated protein B and C	47086745	vapb	243	12	11
825	PREDICTED: cytoplasmic dynein 2 heavy chain 1-like, partial	528502710	LOC101886734	906	21	42
826	PREDICTED: eukaryotic translation initiation factor 4 gamma 1, partial	528523448	wu:fb16f03	394	10	71
827	ganglioside-induced differentiation-associated protein 2	52218972	gdap2	504	20	28
828	Cluster of PREDICTED: beta-1,4-N-acetylgalactosaminyltransferase 3	326675940	b4galnt3b	1143	21	32
829	Cluster of PREDICTED: proteasome (prosome, macropain) 26S subunit, ATPase, 1 isoform X1	528505651	psmc1a	440	1	1
830	Cluster of alcohol dehydrogenase [NADP(+)] B	62955257	akr1a1b	324	1	0
831	RecName: Full=Adenylate kinase 2, mitochondrial; Short=AK 2; AltName: Full=ATP-AMP transphosphorylase 2	123888105	ak2	241	1	0
832	PREDICTED: RNA-binding protein 12B	326674797	rbm12b	685	9	35
833	Snrpb2 protein	37748043	snrpb2	229	24	50
834	DDB1- and CUL4-associated factor 7	41056057	dcaf7	342	24	37
835	dipeptidyl peptidase 3	50540434	dpp3	727	2	0
836	40S ribosomal protein S28	57526731	rps28	69	98	74
837	Cluster of PREDICTED: N-acetylgalactosaminyltransferase 7 isoform X1	528468530	galnt7	652	42	5
838	complement component 1 Q subcomponent-binding protein, mitochondrial	324021711	c1qbp	270	9	19
839	protein brambleberry precursor	395627659	bmb	612	39	14
840	PREDICTED: HEAT repeat-containing protein 1 isoform X1	528495510	heatr1	2160	12	14
841	NIPSNAP2 protein	6002120	nipsnap2	286	26	19
842	PREDICTED: probable ATP-dependent RNA helicase DDX17	189520693	DDX17	671	164	152
843	mitogen-activated protein kinase kinase 2a	210031430	map2k2a	397	0	1
844	PREDICTED: ras GTPase-activating protein-binding protein 2-like	292609765	LOC100334657	507	32	191
845	PREDICTED: CD2 antigen cytoplasmic tail-binding protein 2 isoform X1	528474300	cd2bp2	378	15	45
846	NADH dehydrogenase [ubiquinone] 1 alpha subcomplex subunit 5	61806484	ndufa5	116	7	8
847	protein FAM76B	41152468	fam76b	328	18	17
848	Cluster of Cullin 1a	28277699	cul1a	777	35	4
849	macrophage migration inhibitory factor	112807236	mif	115	0	10
850	uncharacterized protein LOC556124	157909776	matr3l1.1	928	1	31
851	SAFB-like transcription modulator	301171547	sltm	983	49	5
852	non-muscle cofilin 1	47174751	cfl1l	163	2	2
853	Cluster of PREDICTED: si:dkey-36g24.3	326675425	si:dkey-36g24.3	567	21	20
854	Cluster of PREDICTED: microtubule-associated serine/threonine-protein kinase 3-like	528470977	LOC100534685	637	0	25
855	Cluster of Vaccinia related kinase 1	156230936	vrk1	425	20	29
856	gemin 7-like	318065753	gemin7	125	49	35
857	proteasome 26S subunit, non-ATPase, 13	37681915	psmd13	413	3	0
858	THO complex subunit 1	41151980	thoc1	655	13	31
859	Cluster of Cytochrome c oxidase subunit IV isoform 1	66267270	cox4i1	169	10	20
860	Zgc:171284 protein	126631833	wdr34	481	21	33
861	ELAV-like protein 1	18858877	hug	322	49	60
862	lipase maturation factor 2	217035088	lmf2b	713	5	0
863	TAF6-like RNA polymerase II p300/CBP-associated factor-associated factor 65 kDa subunit 6L	315013539	taf6l	641	8	29
864	kinesin-like protein KIF18A	41053854	kif18a	895	18	21
865	60S ribosomal protein L35a	50540044	rpl35a	110	7	9
866	histone acetyltransferase type B catalytic subunit	52218998	hat1	408	1	0
867	PREDICTED: carnitine O-palmitoyltransferase 2, mitochondrial isoform X1	528486994	cpt2	669	7	2
868	PREDICTED: sterol-4-alpha-carboxylate 3-dehydrogenase, decarboxylating isoform X1	528499607	nsdhl	345	12	5
869	Zgc:158157 protein	55250357	dido1	598	0	63
870	Cluster of sarcolemma associated protein b	41055754	slmapb	376	1	1
871	Cluster of PREDICTED: thioredoxin domain-containing protein 5 isoform X1	528519157	txndc5	403	0	2
872	CDC-like kinase 2b	115529383	clk2b	500	26	13
873	39S ribosomal protein L37, mitochondrial	130502076	mrpl37	425	29	31
874	DIS3-like exonuclease 1	160333118	dis3l	1057	0	33
875	Zgc:171967 protein	190339135	zgc:171967	917	2	1
876	60S acidic ribosomal protein P1	41053333	rplp1	113	25	31
877	proteasome subunit alpha type-1	51010945	psma1	262	8	3
878	PREDICTED: nudC domain-containing protein 1 isoform X1	528509803	nudcd1	581	3	11
879	PREDICTED: melanoma inhibitory activity protein 3 isoform X2	528512496	mia3	1874	0	49
880	PREDICTED: msx2-interacting protein	528518024	spen	3476	16	62
881	PAX-interacting protein 1	54400364	paxip1	943	10	25
882	E3 ubiquitin-protein ligase HECTD1	55925452	hectd1	2576	0	1
883	Cluster of PREDICTED: exonuclease 3'-5' domain-containing protein 2 isoform X1	528507143	exd2	612	15	29
884	uncharacterized protein LOC405841 precursor	47086229	zgc:77086	488	0	1
885	PREDICTED: 39S ribosomal protein L45, mitochondrial isoform X1	528493678	mrpl45	316	28	32
886	PREDICTED: apoptosis regulatory protein Siva	528505388	siva1	172	11	54
887	Cluster of PREDICTED: U3 small nucleolar RNA-interacting protein 2 isoform X1	528494681	rrp9	468	14	21
888	Cluster of PREDICTED: MCM6 minichromosome maintenance deficient 6, like isoform X1	528472095	mcm6l	813	7	1
889	ran-specific GTPase-activating protein	47086517	ranbp1	233	0	1
890	calnexin precursor	47087435	canx	600	5	3
891	U4/U6-associated splicing factor HPRP3	49619069	prpf3	699	12	22
892	erlin-1 precursor	62122795	erlin1	342	15	6
893	Cluster of Zinc finger protein 598	213624689	znf598	909	0	35
894	kinesin-like protein KIF23	18858939	kif23	867	17	18
895	Sec24 family member C	294714081	sec24c	1142	3	0
896	PREDICTED: uncharacterized protein LOC559333 isoform 2	68357526	si:ch211-11k18.4	450	15	2
897	Cluster of LOC563225 protein	115292012	gtpbp6	372	8	18
898	28S ribosomal protein S5, mitochondrial precursor	115497564	mrps5	397	25	19
899	Zgc:114150 protein, partial	52350645	mrps35	330	27	16
900	PREDICTED: RNA/RNP complex-1-interacting phosphatase isoform X1	528493019	dusp11	328	19	27
901	Cluster of 39S ribosomal protein L38, mitochondrial	47086149	mrpl38	345	20	25
902	WD repeat-containing protein 5	169403953	wdr5	334	24	28
903	periodic tryptophan protein 1 homolog	41053569	pwp1	490	10	18
904	Cas-Br-M (murine) ecotropic retroviral transforming sequence-like 1	41055074	zgc:55308	406	3	21
905	26S proteasome non-ATPase regulatory subunit 12	42415501	psmd12	456	2	1
906	proteasome subunit alpha type-5	45387823	psma5	241	4	3
907	cell differentiation protein RCD1 homolog	47550791	cnot9	298	20	25
908	NAD(P) transhydrogenase, mitochondrial	47550793	nnt	1079	0	1
909	PREDICTED: tyrosine 3-monooxygenase/tryptophan 5-monooxygenase activation protein, zeta polypeptide isoform X1	528509453	ywhaz	244	4	14
910	Cluster of ERK1	9836510	mapk3	391	0	6
911	tight junction protein ZO-2 isoform 1	320118869	tjp2a	1221	0	14
912	Icln protein	44890532	clns1a	249	8	24
913	CNDP dipeptidase 2 (metallopeptidase M20 family)	49900569	cndp2	474	0	1
914	Cluster of YTH domain family protein 1	47086617	ythdf1	614	19	61
915	Cluster of TAR DNA-binding protein 43	38198639	tardbpl	303	17	32
916	Cluster of RecName: Full=Protein transport protein Sec61 subunit alpha-like 1 (gi|48428666)	48428666	sec61al1	476	16	15
917	Cluster of eukaryotic translation initiation factor 1A, X-chromosomal	54400666	eif1axa	144	15	15
918	Cluster of nuclear receptor corepressor 2	380420327	ncor2	2315	0	58
919	Cluster of myosin light chain alkali, smooth-muscle isoform	47174755	MLC3SM	151	9	17
920	Zgc:92177 protein	120538703	gemin8	217	39	17
921	uncharacterized protein LOC563255 precursor	162287271	zgc:171517	257	1	99
922	Nots protein	197247086	nots	416	5	1
923	threonyl-tRNA synthetase, cytoplasmic isoform 1	218563696	tars	718	1	0
924	26S proteasome non-ATPase regulatory subunit 7	41054245	psmd7	327	2	0
925	calreticulin precursor	41054373	rpl27	136	1	0
926	acyl-CoA dehydrogenase family member 11	41055756	acad11	769	31	3
927	Succinate-CoA ligase, GDP-forming, alpha subunit	49901174	suclg1	324	5	6
928	proteasome subunit beta type-2	50540284	psmb2	199	5	2
929	PREDICTED: S-formylglutathione hydrolase isoform X1	528489696	esd	310	1	0
930	CDKN2A-interacting protein	54400672	cdkn2aip	312	10	49
931	uncharacterized protein LOC492500	55925189	gsto2	240	1	0
932	pre-mRNA-splicing factor SYF1	113674131	xab2	851	16	19
933	H/ACA ribonucleoprotein complex subunit 2-like protein	169404004	nhp2	150	40	31
934	DNA polymerase epsilon catalytic subunit A	190570246	pole	2284	0	2
935	DNA replication licensing factor MCM4	321267495	mcm4	845	11	0
936	PREDICTED: protein ELYS	326675504	ahctf1	2527	18	18
937	aspartyl aminopeptidase	41055877	dnpep	469	1	0
938	coiled-coil domain-containing protein 124	41056125	ccdc124	216	15	26
939	Rpia protein, partial	45501203	rpia	241	2	0
940	zinc finger MYND domain-containing protein 11 isoform 2	117606171	zmynd11	640	33	10
941	PREDICTED: 39S ribosomal protein L2, mitochondrial isoformX2	326673218	im:6908224	290	20	24
942	splicing factor 3A subunit 1	41056131	sf3a1	780	0	33
943	nuclear pore complex protein Nup133	47087231	nup133	1136	0	9
944	superkiller viralicidic activity 2-like 2	47550803	skiv2l2	1034	13	14
945	26S proteasome non-ATPase regulatory subunit 8	50344918	psmd8	267	5	5
946	39S ribosomal protein L11, mitochondrial	50540178	mrpl11	196	20	25
947	Cluster of PREDICTED: protein-methionine sulfoxide oxidase mical1	326679296	mical1	1214	13	0
948	fatty-acid amide hydrolase 2-B	116875801	faah2b	526	8	3
949	exportin-7	190194250	xpo7	1087	7	7
950	Isocitrate dehydrogenase 3 (NAD+) alpha	29124437	idh3a	365	4	1
951	PREDICTED: uncharacterized protein LOC100003955 isoform X1	326678918	si:zfos-905g2.1	480	17	22
952	PREDICTED: hyaluronan-mediated motility receptor (RHAMM) isoform X1	528499892	hmmr	904	7	24
953	Cluster of cyclin-T2 isoform 2	41054169	ccnt2a	630	1	38
954	Cluster of serine/threonine kinase 36 (fused homolog, Drosophila)	320043268	stk36	1231	6	14
955	Cluster of cystatin B	156739303	cst14a.2	100	0	5
956	spermidine synthase	242117904	srm	289	1	0
957	Zgc:56466	29294691	nipsnap3a	255	2	1
958	PREDICTED: histone-lysine N-methyltransferase SETD1A isoform X1	326666050	setd1a	2253	0	38
959	pre-mRNA-processing factor 40 homolog A	38198625	prpf40a	851	59	0
960	eukaryotic peptide chain release factor subunit 1	41393085	etf1b	442	12	21
961	transducin beta-like protein 2 precursor	47086511	tbl2	439	31	18
962	hydroxyacyl-coenzyme A dehydrogenase, mitochondrial	51011113	hadh	309	1	0
963	PREDICTED: transducin (beta)-like 1 X-linked receptor 1b isoform X1	528470320	tbl1xr1b	510	0	37
964	PREDICTED: IQ motif containing GTPase activating protein 1	528485857	iqgap1	1533	15	0
965	Cluster of PREDICTED: unconventional myosin-XVIIIa isoform X6	528501845	myo18ab	2514	0	1
966	proteasome subunit beta type-3	193788711	psmb3	205	0	3
967	endoribonuclease Dicer	238814324	dicer1	1865	0	1
968	splicing factor, arginine/serine-rich 7	45387765	srsf7a	258	17	20
969	protein salvador homolog 1	52218974	sav1	397	11	17
970	Cluster of la-related protein 4B	117606133	larp4b	723	0	33
971	cell division cycle 5-like protein	210147517	cdc5l	800	12	24
972	mitochondrial import inner membrane translocase subunit tim16	241982693	pam16	129	25	25
973	PREDICTED: dnaJ homolog subfamily C member 16	326671558	dnajc16l	789	22	11
974	pre-mRNA-splicing factor ATP-dependent RNA helicase PRP16	41053698	dhx38	1258	10	21
975	E3 ubiquitin-protein ligase Siah1	41054792	siah1	286	21	26
976	probable 39S ribosomal protein L24, mitochondrial precursor	50539870	mrpl24	216	29	17
977	PREDICTED: histone deacetylase 1 isoform X1	528510099	hdac1	484	3	30
978	LOC569692 protein	66911947	ndufaf6	344	18	24
979	proteasome subunit alpha type-3	71834518	psma3	255	5	0
980	Cluster of PREDICTED: serine/threonine-protein kinase N2	326667865	pkn3	940	21	14
981	Cluster of PREDICTED: nucleolar pre-ribosomal-associated protein 1-like	528501168	LOC100333650	1626	3	21
982	Cluster of PREDICTED: kinectin isoform X1	528506849	ktn1	1262	1	1
983	Cluster of inosine-5'-monophosphate dehydrogenase 2	41393093	impdh2	514	0	1
984	PREDICTED: pentatricopeptide repeat-containing protein 1, mitochondrial	292609444	ptcd1	697	20	13
985	Zgc:66479	32451839	zgc:66479	612	26	7
986	U4/U6 small nuclear ribonucleoprotein Prp31	41055536	prpf31	508	22	12
987	vesicle-trafficking protein SEC22b-B precursor	41152020	sec22bb	215	51	24
988	hsc70-interacting protein	41152472	st13	362	3	1
989	Acad8 protein, partial	42542532	acad8	414	5	1
990	14-3-3 protein epsilon	47086819	ywhae1	255	5	12
991	PREDICTED: uncharacterized protein LOC101884515 isoform X1	528480805	si:dkeyp-117b8.4	974	10	26
992	SWI/SNF related, matrix associated, actin dependent regulator of chromatin, subfamily b, member 1b	54262109	smarcb1b	370	24	69
993	Cluster of PREDICTED: serine/arginine-rich splicing factor 6a isoform X1	528517129	srsf6a	400	38	23
994	Cluster of uncharacterized protein LOC100145363	187607443	rab11bb	218	20	8
995	Cluster of dihydroorotate dehydrogenase, mitochondrial	56693287	dhodh	407	5	2
996	Cluster of Zgc:92453	49904449	uqcrc2a	460	0	5
997	Cluster of microtubule-associated protein, RP/EB family, member 1	41054091	mapre1l	272	0	1
998	lectin, mannose-binding 2-like b precursor	115529343	lman2lb	354	16	0
999	DNA excision repair protein ERCC-6-like	153792503	ercc6l	1451	13	0
1000	RecName: Full=E3 ubiquitin-protein ligase TRIP12; AltName: Full=Thyroid receptor-interacting protein 12; Short=TR-interacting protein 12; Short=TRIP-12	408407543	trip12	2026	8	10
1001	PREDICTED: PHD finger protein 3 isoform X1	528498598	phf3	1691	0	18
1002	PREDICTED: cyclin-dependent kinase 12	528509066	cdk12	1293	1	30
1003	SWI/SNF-related matrix-associated actin-dependent regulator of chromatin subfamily B member 1-A	55925556	smarcb1a	373	14	64
1004	Cluster of novel protein similar to human and mouse NIMA (never in mitosis gene a)-related kinase 1 (NEK1)	123231574	nek1	1292	7	24
1005	Cluster of PREDICTED: rapamycin-insensitive companion of mTOR, partial	528478412	rictora	1617	8	29
1006	Cluster of GTP-binding protein SAR1b	66773354	sar1b	198	5	5
1007	Cluster of F-box only protein 50	169790804	nccrp1	237	2	0
1008	Zgc:136268 protein	109150097	vps35	796	1	0
1009	cysteine desulfurase, mitochondrial	113681905	nfs1	451	4	4
1010	Zgc:63674 protein	157423334	sord	354	1	0
1011	glutathione peroxidase 4b	169646767	gpx4b	112	0	1
1012	carbonyl reductase [NADPH] 1	35902843	cbr1l	277	2	0
1013	dnaJ homolog subfamily B member 11 precursor	38488745	dnajb11	360	14	17
1014	RNA 3'-terminal phosphate cyclase	41054721	rtca	363	20	17
1015	ATP synthase subunit gamma, mitochondrial	41152375	atp5c1	292	7	10
1016	PREDICTED: heterogeneous nuclear ribonucleoprotein L2 isoform X1	528501146	hnrnpl2	522	38	61
1017	PREDICTED: uncharacterized protein KIAA0556-like	528520519	si:dkey-161j23.5	1544	0	15
1018	LOC553284 protein	56269447	mrpl1	320	22	22
1019	28S ribosomal protein S27, mitochondrial	57524611	mrps27	398	23	17
1020	39S ribosomal protein L13, mitochondrial	66472680	mrpl13	179	24	31
1021	Cluster of Zgc:63637	158254057	rab41	211	6	4
1022	Cluster of oxoglutarate (alpha-ketoglutarate) dehydrogenase (lipoamide)	254028264	ogdha	1022	0	6
1023	PREDICTED: putative RNA-binding protein 15	125823894	rbm15	853	4	27
1024	nucleoplasmin-2	199556831	npm2b	182	0	4
1025	nascent polypeptide-associated complex subunit alpha isoform 2	27545279	naca	215	8	5
1026	annexin A4	32401412	anxa4	321	0	2
1027	PREDICTED: unconventional myosin-Ib isoformX1	326670574	myo1b	1078	11	19
1028	zinc finger HIT domain-containing protein 3	41053670	znhit3	151	4	33
1029	epoxide hydrolase 1	41055084	ephx1	456	18	5
1030	angio-associated migratory cell protein	47086159	aamp	420	34	12
1031	calcium-binding mitochondrial carrier protein Aralar1	47086479	slc25a12	682	0	4
1032	cytochrome b-c1 complex subunit 2, mitochondrial	48762665	uqcrc2b	454	0	2
1033	PREDICTED: lysine-specific demethylase 6A isoform X1	528490350	kdm6a	1452	0	27
1034	PREDICTED: 39S ribosomal protein L3, mitochondrial isoform X1	528509609	mrpl3	345	18	19
1035	ES1 protein homolog, mitochondrial	62955301	zgc:112056	255	4	0
1036	Cluster of elongation factor-1, delta, a	357527407	eef1da	245	1	4
1037	Cluster of LOC100004107 protein	109150074	LOC100004107	691	18	19
1038	novel protein similar to vertebrate ring finger and WD repeat domain 2 (RFWD2, zgc:163067)	169158558	rfwd2	694	18	20
1039	Prostaglandin E synthase 2-like	213627611	ptgesl	377	9	8
1040	PREDICTED: gem-associated protein 6-like, partial	326672087	LOC100002528	135	37	26
1041	translocon-associated protein subunit alpha precursor	41151978	ssr1	290	10	17
1042	TAR DNA-binding protein 43	41393063	tardbp	412	22	43
1043	Ubiquitin specific protease 5	44890334	usp5	834	2	0
1044	proteasome subunit alpha type-4	47550827	psma4	261	2	1
1045	PREDICTED: structure specific recognition protein 1a isoform X1	528499698	ssrp1a	705	3	1
1046	Cluster of RNA pseudouridylate synthase domain-containing protein 4	51011075	rpusd4	358	19	10
1047	Fas-activated serine/threonine kinase	282848143	fastk	914	6	21
1048	PREDICTED: mitochondrial ribonuclease P protein 3-like	292623047	si:dkeyp-33b5.4	578	12	20
1049	protein pelota homolog	41053700	pelo	385	13	19
1050	H/ACA ribonucleoprotein complex subunit 1	41055780	nola1	226	14	15
1051	Lman1 protein, partial	61402497	lman1	497	3	1
1052	Cluster of ras homolog gene family, member Ad	50539958	rhoad	193	1	16
1053	peptidyl-prolyl cis-trans isomerase H isoform 1	187608593	ppih	177	9	20
1054	erlin-2 precursor	190358429	erlin2	331	9	12
1055	Mars protein	34785759	mars	913	29	3
1056	beta-centractin	47087047	actr1	376	0	1
1057	serine/threonine-protein phosphatase 2A 56 kDa regulatory subunit delta isoform	50726892	ppp2r5d	601	0	6
1058	PREDICTED: nucleoporin GLE1 isoform X1	528486717	gle1	717	0	31
1059	uncharacterized protein LOC541327	61806482	zgc:114188	134	66	63
1060	Cluster of structural maintenance of chromosomes 1A, like	339895751	smc1al	1233	6	0
1061	aminoacyl tRNA synthase complex-interacting multifunctional protein 1	113951751	aimp1	315	7	7
1062	splicing factor 3B subunit 4	52694662	sf3b4	400	14	17
1063	PREDICTED: zinc finger CCHC domain-containing protein 2 isoform X1	528472129	zcchc2	858	6	20
1064	Cluster of cell division control protein 42 homolog isoform 1	41055439	cdc42	191	19	16
1065	Aof2 protein	116487644	kdm1a	848	3	24
1066	nanog homeobox	148357118	nanog	384	0	28
1067	N-acetyltransferase 10	41055301	nat10	1025	5	15
1068	NADH-cytochrome b5 reductase 1	41055688	cyb5r1	304	5	6
1069	barrier-to-autointegration factor	45387555	banf1	90	13	31
1070	protein transport protein Sec23A	47087461	sec23a	765	9	2
1071	PREDICTED: kinesin family member 7 isoform X1	528484341	kif7	1363	7	3
1072	PREDICTED: DNA-directed RNA polymerase III subunit RPC5 isoform X1	528495185	polr3e	696	4	21
1073	PREDICTED: serine/arginine-rich splicing factor 10-like	528505200	LOC564283	227	29	25
1074	PREDICTED: nuclear pore complex protein Nup153 isoform X1	528510621	nup153	1436	0	18
1075	39S ribosomal protein L4, mitochondrial	66472248	mrpl4	302	23	17
1076	heat shock 70 kDa protein 14	113677075	hspa14	504	4	4
1077	NADH dehydrogenase (ubiquinone) Fe-S protein 7, (NADH-coenzyme Q reductase)	315583009	ndufs7	217	25	16
1078	dnaJ homolog subfamily C member 9	50539934	dnajc9	252	14	23
1079	PREDICTED: trinucleotide repeat-containing gene 6B protein-like isoform X2	528472879	si:dkey-46g23.1	1472	0	23
1080	PREDICTED: histone-lysine N-methyltransferase SETD2	528503526	setd2	2393	0	77
1081	novel protein (zgc:85809)	55962573	lta4h	611	1	1
1082	delta-aminolevulinic acid dehydratase	62955259	alad	331	3	1
1083	Cluster of PREDICTED: uncharacterized protein LOC100008088 isoform X1	528505413	zgc:173556	431	2	32
1084	PREDICTED: DNA-directed RNA polymerase III subunit RPC2 isoform 2	125843259	polr3b	1130	42	3
1085	succinate dehydrogenase [ubiquinone] iron-sulfur subunit, mitochondrial precursor	148922926	sdhb	280	5	11
1086	Aminopeptidase-like 1	160774192	npepl1	525	1	1
1087	RNA-binding protein 45	188528716	rbm45	467	23	11
1088	PREDICTED: N-terminal kinase-like protein-like	292620993	SCYL1	855	2	23
1089	isocitrate dehydrogenase [NAD] subunit gamma, mitochondrial	342187172	idh3g	391	9	5
1090	ATP synthase subunit g, mitochondrial	41054299	atp5l	103	13	13
1091	E3 UFM1-protein ligase 1	41055088	ufl1	793	17	7
1092	protein LSM12 homolog A	47085911	lsm12a	196	17	34
1093	heterogeneous nuclear ribonucleoprotein D-like	47087353	hnrpdl	296	18	30
1094	obg-like ATPase 1	47550713	ola1	396	0	1
1095	PREDICTED: calreticulin isoform X1	528515192	calr	418	12	0
1096	PREDICTED: uncharacterized protein LOC503771 isoform X3	528519733	zgc:112982	674	0	17
1097	eukaryotic translation initiation factor 5A-2	55742597	eif5a2	155	0	4
1098	myelin expression factor 2 isoform 1	82658280	myef2	557	9	10
1099	uncharacterized protein LOC100158476	189230128	aldh3a2a	488	17	5
1100	Dihydrolipoamide S-acetyltransferase (E2 component of pyruvate dehydrogenase complex)	190337297	dlat	652	2	4
1101	dihydrolipoyl dehydrogenase, mitochondrial	41393167	dldh	507	0	1
1102	histone chaperone asf1b-A	46309495	asf1ba	197	27	27
1103	PITH domain-containing protein 1	46309519	pithd1	210	3	2
1104	katanin p80 WD40 repeat-containing subunit B1	47085751	katnb1	694	2	18
1105	PREDICTED: ATP synthase subunit b, mitochondrial isoform X1	528487650	atp5f1	252	4	9
1106	PREDICTED: zinc finger CCCH domain-containing protein 7B	528495910	zc3h7b	904	13	10
1107	Cluster of PREDICTED: nucleolar protein 10 isoform X2	528507147	nol10	672	12	13
1108	Cluster of Psmb6 protein	182891064	psmb6	223	1	2
1109	Cluster of PREDICTED: uncharacterized protein LOC100537266	528495164	LOC100537266	3068	0	2
1110	PREDICTED: NADH dehydrogenase [ubiquinone] 1 alpha subcomplex assembly factor 4	326676886	ndufaf4	179	18	22
1111	RNA (guanine-9-) methyltransferase domain containing 1	359338979	trmt10c	403	19	15
1112	nuclear pore complex protein Nup160	41054908	nup160	1203	0	5
1113	glutamate dehydrogenase 1b	41282194	glud1b	542	0	27
1114	origin recognition complex subunit 5	47085993	orc5	444	25	27
1115	paraoxonase 2	47086577	pon2	355	10	1
1116	actin-related protein 3	51556255	actr3	418	0	1
1117	PREDICTED: splicing factor, arginine/serine-rich 15	528492333	scaf4a	1070	0	20
1118	PREDICTED: WAS/WASL-interacting protein family member 2 isoform X1	528509085	wipf2b	440	4	27
1119	39S ribosomal protein L19, mitochondrial	57525932	mrpl19	281	18	11
1120	28S ribosomal protein S7, mitochondrial precursor	75750524	mrps7	228	16	31
1121	Cluster of PREDICTED: dual specificity tyrosine-phosphorylation-regulated kinase 1A isoform X2	528501610	dyrk1ab	727	19	12
1122	phosphatidylserine decarboxylase proenzyme	119226213	pisd	426	15	13
1123	Zgc:163126 protein	146186763	mrps21	87	10	28
1124	DNA-directed RNA polymerase II subunit RPB3	269784633	polr2c	275	0	23
1125	PREDICTED: dentin sialophosphoprotein isoform 2	292625760	si:dkey-229d11.5	910	0	66
1126	dolichyl-diphosphooligosaccharide--protein glycosyltransferase subunit STT3A	41393081	stt3a	705	6	1
1127	VAMP (vesicle-associated membrane protein)-associated protein A	42734418	vapa	246	15	15
1128	triosephosphate isomerase B	47271422	tpi1b	248	5	3
1129	proteasome subunit beta type-1	51468069	psmb1	237	2	4
1130	uncharacterized protein LOC550263	62955177	polr2h	150	0	15
1131	serine hydroxymethyltransferase, mitochondrial	183075544	shmt2	492	5	8
1132	general transcription factor IIH subunit 4	41053973	gtf2h4	466	10	28
1133	PREDICTED: serine/threonine-protein kinase LATS1 isoform X1	528510786	lats1	1068	0	20
1134	NADH dehydrogenase [ubiquinone] iron-sulfur protein 8, mitochondrial	54261777	ndufs8a	210	18	14
1135	ribosomal protein L39	50344810	rpl39	51	44	31
1136	Cluster of LOC100000597 protein	66910514	sept7b	429	0	10
1137	Cluster of PREDICTED: 28S ribosomal protein S23, mitochondrial isoform X1	528502080	mrps23	188	11	31
1138	RecName: Full=RNA-binding protein PNO1	122064917	pno1	252	13	31
1139	cold shock domain-containing protein E1	313661504	csde1	798	12	12
1140	TAF5-like RNA polymerase II p300/CBP-associated factor-associated factor 65 kDa subunit 5L	41054115	taf5l	601	20	13
1141	transformer-2 protein homolog alpha	41055454	tra2a	297	17	17
1142	trans-2,3-enoyl-CoA reductase	41152024	tecrb	308	14	18
1143	NADH dehydrogenase [ubiquinone] 1 alpha subcomplex subunit 10, mitochondrial	41152448	ndufa10	355	2	0
1144	nucleoporin-like protein 2	47086011	nupl2	414	7	24
1145	DnaJ subfamily A member 2	50811832	dnaja2	412	16	28
1146	PREDICTED: cell division cycle-associated protein 7 isoform X2	528489127	cdca7a	408	8	20
1147	PREDICTED: eukaryotic translation initiation factor 4 gamma 3 isoform X2	528494466	eif4g3a	1711	1	71
1148	MOSC domain-containing protein 1, mitochondrial precursor	62122937	zgc:110783	325	4	1
1149	PREDICTED: U6 snRNA-associated Sm-like protein LSm3-like isoform 1	326678810	lsm3	102	13	21
1150	Cluster of cyclin-L1	41054323	ccnl1b	498	4	13
1151	Cluster of PREDICTED: protein eva-1 homolog C	528510062	LOC100536038	432	4	104
1152	Cluster of PREDICTED: serine/threonine-protein kinase TAO2-like	125812164	taok2a	1138	0	18
1153	ribosome binding factor A	148233580	rbfa	285	9	1
1154	cullin-4B	170932540	cul4b	864	9	1
1155	splicing factor, arginine/serine-rich 13A	41055271	srsf10b	248	35	25
1156	VAT-1	42716322	vat1	484	1	1
1157	PREDICTED: integrator complex subunit 1 isoform 1	528474897	ints1	2192	0	3
1158	PREDICTED: transcription factor BTF3 isoform X1	528479357	btf3	219	0	1
1159	PREDICTED: NTF2-related export protein 2 isoform X1	528499918	nxt2	143	21	8
1160	exosome complex exonuclease RRP45	54400656	exosc9	393	0	20
1161	coagulation factor XIII A chain	116004521	f13a1b	742	1	5
1162	39S ribosomal protein L9, mitochondrial	157744494	mrpl9	248	17	18
1163	lamina-associted protein 2	18495781	tmpoa	657	0	20
1164	G protein-coupled receptor 177	211828903	wls	542	6	2
1165	NADH dehydrogenase [ubiquinone] 1 beta subcomplex subunit 10	41152268	ndufb10	170	4	17
1166	ubiquitin carboxyl-terminal hydrolase isozyme L5	47085817	uchl5	329	4	2
1167	heterogeneous nuclear ribonucleoprotein A0	47086749	zgc:77366	305	8	30
1168	28S ribosomal protein S26, mitochondrial	50539896	mrps26	207	19	23
1169	uncharacterized protein LOC436753 precursor	50540020	mydgf	164	0	1
1170	PREDICTED: coiled-coil and C2 domain-containing protein 1A-like, partial	528469373	LOC100001297	521	14	5
1171	PREDICTED: sideroflexin-3 isoform X1	528497698	sfxn3	322	2	7
1172	katanin p60 ATPase-containing subunit A1	66472538	katna1	485	7	22
1173	Cluster of PREDICTED: kinesin family member 13A	528505240	kif13a	1869	0	5
1174	tumor protein p53 inducible protein 11b	116487347	tp53i11b	189	21	16
1175	novel protein similar to human polyglutamine binding protein 1 (PQBP1)	16501183	pqbp1	176	2	37
1176	Acot9 protein	166796337	acot9.1	434	5	12
1177	nitric oxide-associated protein 1	167555073	noa1	702	15	10
1178	uncharacterized protein LOC100145378	187607692	srp68	593	4	8
1179	DEAH (Asp-Glu-Ala-His) box polypeptide 16	41053341	dhx16	1054	22	3
1180	Cox15 protein	42542907	cox15	399	15	23
1181	splicing factor 3b, subunit 5	50540016	sf3b5	86	31	67
1182	translocation protein SEC63 homolog	50540242	sec63	751	24	5
1183	PREDICTED: AF4/FMR2 family member 4 isoform X1	528514500	aff4	1085	3	13
1184	zinc finger protein	5869806	cth1	308	13	11
1185	28S ribosomal protein S25, mitochondrial	62955157	mrps25	173	11	23
1186	28S ribosomal protein S17, mitochondrial	66472634	mrps17	136	20	33
1187	single stranded DNA binding protein 3b	47087437	ssbp3b	349	38	18
1188	Cluster of tyrosine kinase, non-receptor, 2b	121583968	tnk1	732	1	20
1189	Cluster of PREDICTED: ARF GTPase-activating protein GIT1-like isoform X1	528501971	git1	752	27	6
1190	Cluster of DnaJ (Hsp40) homolog, subfamily C, member 3	29437212	dnajc3a	504	6	15
1191	Cluster of PREDICTED: regulation of nuclear pre-mRNA domain-containing protein 2 isoform X1	528502856	rprd2b	1095	0	13
1192	Cluster of PREDICTED: CTAGE family, member 5 isoform X4	528505746	ctage5	781	0	21
1193	polynucleotide phosphorylase	353731039		776	1	1
1194	probable ATP-dependent RNA helicase DDX41	41054858	ddx41	306	17	7
1195	microfibrillar-associated protein 1	41056003	mfap1	437	11	2
1196	PREDICTED: kinesin family member 2C isoform X1	528471257	kif2c	700	3	16
1197	PREDICTED: adenomatous polyposis coli protein isoform X2	528491243	apc	2745	1	37
1198	PREDICTED: heterogeneous nuclear ribonucleoprotein D0 isoform X1	528491364	hnrnpd	314	18	23
1199	PREDICTED: uncharacterized protein LOC541448 isoform X1	528499605	acrc	589	5	15
1200	THO complex subunit 3	57524675	thoc3	322	6	15
1201	Msh2 protein	182889828	msh2	936	0	1
1202	ATP synthase subunit d, mitochondrial	41152334	atp5h	161	0	2
1203	PREDICTED: chromobox protein homolog 3 isoform X1	528509711	cbx3a	177	6	8
1204	cytochrome b-c1 complex subunit 7	66773058	uqcrb	111	4	3
1205	Cluster of PREDICTED: tight junction protein ZO-1-like	528521995	LOC565459	2027	0	13
1206	Cluster of PREDICTED: aldehyde dehydrogenase family 9 member A1-B isoform X1	528470196	aldh9a1b	518	0	2
1207	acyl-CoA dehydrogenase family member 9, mitochondrial	113671417	acad9	630	5	0
1208	uncharacterized protein LOC561321	187608226	las1l	580	21	4
1209	PREDICTED: histone acetyltransferase KAT2A	189516875	kat2a	795	8	15
1210	chromodomain helicase DNA binding protein 1	238624120	chd1	1693	33	22
1211	alpha-2-macroglobulin-like precursor	320118891	zgc:165518	1455	0	17
1212	DDB1- and CUL4-associated factor 4	41053489	wdr21	505	14	15
1213	39S ribosomal protein L39, mitochondrial	41053997	mrpl39	342	11	11
1214	splicing factor 3A subunit 2	41054840	sf3a2	278	10	22
1215	RNA polymerase I 140 kDa subunit	49618929	polr1c	343	11	13
1216	ras-related protein Rab-10	50540198	rab10	201	11	9
1217	PREDICTED: leucine--tRNA ligase, cytoplasmic-like	528473750	LOC100334939	552	20	3
1218	Zgc:123047 protein, partial	56269435	pcxa	244	1	1
1219	Cluster of Epithelial cell adhesion molecule	44890710	epcam	302	2	14
1220	Cluster of F-box protein 44	56693225	fbxo44	276	14	8
1221	Cluster of uncharacterized protein LOC503526	60279671	ccdc106a	386	0	24
1222	Cluster of aminoacyl tRNA synthase complex-interacting multifunctional protein 2	47086991	aimp2	321	2	2
1223	Zgc:111960 protein	166796880	homer2	350	0	12
1224	dnaJ homolog subfamily C member 25 precursor	326381137	dnajc25	344	8	13
1225	mediator of RNA polymerase II transcription subunit 12	346421502	med12	2169	0	25
1226	dynein light chain roadblock-type 1	41055371	dynlrb1	96	52	33
1227	aldehyde dehydrogenase family 3 member B1	42476262	aldh3b1	473	1	1
1228	Si:dkey-16k6.1 protein	45767805	capza1b	283	2	8
1229	Ubiquinol-cytochrome c reductase core protein I	47123260	uqcrc1	474	0	3
1230	protein transport protein Sec61 subunit beta	50540124	sec61b	97	21	36
1231	PREDICTED: carnitine palmitoyltransferase 1A isoform X4	528485794	cpt1aa	773	15	5
1232	39S ribosomal protein L48, mitochondrial	61651712	mrpl48	207	8	19
1233	3-hydroxyisobutyryl-CoA hydrolase, mitochondrial	62122813	hibch	382	1	0
1234	uncharacterized protein LOC541537	62122901	apool	457	0	7
1235	Cluster of uncharacterized protein LOC550490	62955557	zgc:110339	255	3	2
1236	PREDICTED: zinc finger protein 217-like isoform X1	326679281	znf217	950	1	23
1237	cytotoxic granule-associated RNA binding protein 1	47086779	tia1	386	6	17
1238	PREDICTED: voltage-dependent anion channel 3 isoform X2	528486711	vdac3	318	0	1
1239	Zgc:123049	56269394	eif3hb	333	33	48
1240	uncharacterized protein LOC494057	56693271	fam113	415	1	22
1241	peptidyl-prolyl cis-trans isomerase FKBP11 precursor	59276032	fkbp11	192	15	10
1242	peptidyl-prolyl cis-trans isomerase-like 1	77683061	ppil1	166	2	19
1243	Cluster of calcium/calmodulin-dependent protein kinase type II subunit gamma	71834408	camk2g1	560	19	2
1244	Cluster of TIA1 cytotoxic granule-associated RNA binding protein	37681959	tia1l	342	5	33
1245	Cluster of B-cell CLL/lymphoma 7 protein family member A	47086909	bcl7a	201	3	31
1246	Cluster of TNF receptor-associated protein 1	165972373	trap1	719	0	71
1247	Eif4ba protein	125858055	eif4ba	615	6	17
1248	LOC402804 protein, partial	28277835	bphl	301	1	0
1249	PREDICTED: cullin-2	292627397	cul2	745	7	1
1250	PREDICTED: 28S ribosomal protein S12, mitochondrial-like	326677735	si:dkey-17e16.10	143	25	25
1251	calumenin-B precursor	41055168	calub	315	0	1
1252	zinc finger protein 277	41055257	znf277	440	15	11
1253	regulator of nonsense transcripts 3B	41055672	upf3b	467	8	20
1254	eukaryotic translation initiation factor 5A-1	47085971	eif5a	155	2	1
1255	NADH dehydrogenase [ubiquinone] flavoprotein 1, mitochondrial ]	51230625	ndufv1	492	0	2
1256	PREDICTED: 39S ribosomal protein L18, mitochondrial isoform X1	528500352	mrpl18	190	13	21
1257	PREDICTED: nuclear protein 1-like isoform 2	326667524	si:ch211-160e1.5	76	7	13
1258	Cluster of RecName: Full=Borealin-2; AltName: Full=Cell division cycle-associated protein 8.2; AltName: Full=Cell division cycle-associated protein 9; AltName: Full=Dasra-A; Short=DrDasraA (gi|302595679)	302595679	cdca9	255	5	27
1259	TAF9 RNA polymerase II, TATA box binding protein (TBP)-associated factor	112419415	taf9	248	3	32
1260	enhancer of rudimentary homolog	18858333	erh	104	9	20
1261	PREDICTED: golgi-specific brefeldin A-resistance guanine nucleotide exchange factor 1	326672807	si:dkey-183c23.1	1870	0	1
1262	CDGSH iron sulfur domain 1	41055010	cisd1	107	10	5
1263	condensin-2 complex subunit D3	41056171	ncapd3	1419	3	1
1264	Bscv (C20orf3) homolog	45709834	apmap	415	9	4
1265	NADH-cytochrome b5 reductase 3	47086667	cyb5r3	298	5	5
1266	ATPase inhibitor A, mitochondrial	148225210	atpif1	105	1	8
1267	Cluster of Rho guanine exchange factor betaPix B	109745507	arhgef7b	799	16	3
1268	Cluster of cAMP-dependent protein kinase catalytic subunit alpha	130493522	prkacaa	352	0	9
1269	Cluster of 39S ribosomal protein L28, mitochondrial	66773144	mrpl28	252	13	11
1270	Cluster of guanine nucleotide-binding protein G(I)/G(S)/G(T) subunit beta-1	47086811	gnb1	340	4	2
1271	Cluster of N-acetyltransferase ESCO2	51467992	esco2	609	0	22
1272	Cluster of signal recognition particle receptor subunit beta	50540210	srprb	266	4	0
1273	Cluster of myosin, light chain 12, genome duplicate 2	194578861	myl12.2	172	0	2
1274	PREDICTED: wu:fc48e01	125820176	gpbp1l1	483	0	18
1275	Xrcc5 protein	133777834	xrcc5	727	0	13
1276	Dci protein	157423338	eci1	318	1	1
1277	CUGBP Elav-like family member 1	18858491	celf1	501	5	7
1278	PREDICTED: probable methyltransferase-like protein 15-like isoformX2	292616071	mettl15	402	7	2
1279	PREDICTED: transcription factor 19	292624089	tcf19l	516	0	18
1280	PREDICTED: nuclear receptor coactivator 3	326671802	ncoa3	1497	0	15
1281	PREDICTED: inner centromere protein	326680010	LOC572121	818	8	16
1282	chitobiosyldiphosphodolichol beta-mannosyltransferase	41054089	alg1	488	6	2
1283	dnaJ homolog subfamily A member 3, mitochondrial	41152000	dnaja3a	453	5	13
1284	nuclear pore complex protein Nup93	42476250	nup93	820	0	1
1285	PREDICTED: S phase cyclin A-associated protein in the endoplasmic reticulum isoform X1	528521997	scaper	1551	6	13
1286	PREDICTED: 39S ribosomal protein L47, mitochondrial-like	68362148	mrpl47	249	17	7
1287	Cluster of coiled-coil domain containing 61	189230190	ccdc61	525	15	6
1288	Cluster of RecName: Full=RNA-binding protein 42; AltName: Full=RNA-binding motif protein 42 (gi|160017962)	160017962	rbm42	402	0	20
1289	Cluster of PREDICTED: THO complex subunit 5 homolog isoform X1	528520831	thoc5	724	6	15
1290	bifunctional ATP-dependent dihydroxyacetone kinase/FAD-AMP lyase (cyclizing)	115497494	tkfc	576	1	1
1291	Zgc:123307 protein	156230924	ppifb	192	0	6
1292	poly(U)-binding-splicing factor PUF60	157743332	puf60a	518	44	53
1293	Si:ch211-239j9.2 protein	159155885	cox6c	69	25	10
1294	nucleoside diphosphate kinase 3	18859071	nme3	169	2	3
1295	Dnajc2 protein	32766539	dnajc2	618	3	1
1296	exosome complex exonuclease RRP4	339717151	exosc2	295	3	23
1297	WD repeat containing, antisense to TP53	365733579	wrap53	534	15	9
1298	protein LSM12 homolog B	47551343	lsm12a	196	15	29
1299	mTERF domain-containing protein 1, mitochondrial precursor	50540298	mterf3	402	8	15
1300	U4/U6.U5 tri-snRNP-associated protein 1	50540414	sart1	777	0	16
1301	uncharacterized protein LOC445116	51011111	dhrs13b	318	13	5
1302	PREDICTED: programmed cell death 4a isoform X1	528468146	pdcd4a	467	0	1
1303	PREDICTED: RNA-binding protein 33 isoform X2	528485695	si:ch211-150e22.5	1177	0	5
1304	G patch domain and KOW motifs-containing protein	55742464	gpkow	506	10	5
1305	Cluster of ras-related C3 botulinum toxin substrate 1	54792776	rac1a	192	4	12
1306	Cluster of PREDICTED: C2 domain-containing protein 3	528501432	c2cd3	2169	0	9
1307	ATP-dependent metalloprotease YME1L1	147902655	yme1l1b	722	3	19
1308	uncharacterized protein LOC100038767	148225438	zgc:158803	417	40	13
1309	LETM1 domain-containing protein 1	194578937	letmd1	362	15	13
1310	kinesin family member 4	41053519	kif4	1248	7	2
1311	ADP-ribosylation factor-like protein 6-interacting protein 1	41056263	arl6ip1	203	1	4
1312	major vault protein	41151982	mvp	863	2	0
1313	general transcription factor IIH subunit 2	42415511	gtf2h2	392	7	20
1314	Capping protein (actin filament) muscle Z-line, alpha 1	45768520	capza1a	286	2	2
1315	pyruvate dehydrogenase E1 component subunit beta, mitochondrial	47085923	pdhb	359	5	0
1316	isocitrate dehydrogenase [NAD] subunit beta, mitochondrial	50344970	idh3b	382	2	1
1317	uncharacterized protein LOC415253	50344982	zgc:86599	126	1	3
1318	uncharacterized protein LOC431746	50345056	prpsap1	353	0	2
1319	PREDICTED: WD repeat-containing protein 19 isoform X1	528467999	wdr19	1345	33	1
1320	PREDICTED: uncharacterized protein LOC436879 isoform X4	528517594	zgc:92287	327	0	11
1321	PREDICTED: histone-lysine N-methyltransferase MLL3 isoform X2	528519281	kmt2ca	4958	5	13
1322	Cluster of pre-rRNA-processing protein TSR1 homolog	301129196	tsr1	822	15	4
1323	uncharacterized protein LOC751680 precursor	113679132	glg1b	524	36	3
1324	AP-3 complex subunit delta-1	113682038	ap3d1	1247	0	1
1325	Wu:fb54a03 protein	152012594	si:ch211-195b21.5	714	7	4
1326	cytochrome b-c1 complex subunit Rieske, mitochondrial	157073897	uqcrfs1	273	0	6
1327	3'-5' exoribonuclease CSL4 homolog	224495967	exosc1	194	0	21
1328	PREDICTED: dihydroxyacetone phosphate acyltransferase	326676941	gnpat	668	5	8
1329	stomatin-like protein 2	41054125	stoml2	355	2	0
1330	ras-related protein Rab-2A	41393075	rab2a	212	4	5
1331	histone acetyltransferase MYST2	47086769	kat7b	568	3	15
1332	cyclin T2b	47086855	ccnt2b	569	3	17
1333	PREDICTED: rho/rac guanine nucleotide exchange factor (GEF) 18a isoform X1	528471445	arhgef18a	940	0	18
1334	PREDICTED: SAGA-associated factor 29 homolog isoform X1	528473464	sgf29	293	9	16
1335	lipoamide acyltransferase component of branched-chain alpha-keto acid dehydrogenase complex, mitochondrial	61806604	dbt	493	8	2
1336	LOC402883 protein, partial	37589776	atp5j2	87	8	10
1337	Cluster of PREDICTED: spindle and centriole associated protein 1 isoform X1	528519725	spice1	724	3	17
1338	Cluster of PREDICTED: PERQ amino acid-rich with GYF domain-containing protein 1-like isoform X1	528492127	LOC100002679	1008	0	13
1339	Cluster of Adenylosuccinate lyase	158254083	adsl	482	0	1
1340	uncharacterized protein LOC796019	160333630	zgc:174935	217	13	4
1341	WD repeat domain 43	160773180	wdr43	650	2	12
1342	PREDICTED: protein transport protein Sec24B isoform X1	326673253	sec24b	1184	11	1
1343	G1 to S phase transition 1, like	38488702	gspt1l	577	3	0
1344	ankyrin repeat domain-containing protein 22	41053672	ankrd22	191	6	10
1345	RAB5A, member RAS oncogene family, a	41393127	rab5aa	216	10	5
1346	DDRGK domain-containing protein 1 precursor	50233899	ddrgk1	300	6	5
1347	PREDICTED: myosin-9-like	528472995	LOC100331639	134	3	0
1348	PREDICTED: RNA-binding protein 4.1 isoform X1	528484815	rbm4.1	419	8	34
1349	PREDICTED: katanin p80 subunit B-like 1 isoform X1	528511602	katnbl1	310	10	14
1350	28S ribosomal protein S18b, mitochondrial	62955491	mrps18b	242	12	7
1351	Zgc:153813 protein	71679669	zgc:153813	881	2	2
1352	microsomal glutathione S-transferase-like	121582358	mgst3b	140	19	17
1353	Cluster of PREDICTED: zinc finger RNA-binding protein isoform X2	528515236	zfr2	1004	12	5
1354	Cluster of probable tRNA pseudouridine synthase 2	350276132	trub2	354	6	21
1355	Cluster of reticulon-3	41055100	rtn3	221	0	1
1356	Cluster of PREDICTED: rho GTPase-activating protein 21 isoform X1	528470502	arhgap21b	1793	0	11
1357	pygopus homolog 2	205361187	pygo2	571	0	19
1358	15 kDa selenoprotein precursor	30231240	selenof	153	4	1
1359	tubulin gamma-1 chain	41053862	tubg1	451	0	3
1360	serine/arginine-rich splicing factor 5a	45120092	srsf5a	259	25	19
1361	pumilio homolog 1	459683827	pum1	1152	10	5
1362	eukaryotic translation initiation factor 3 subunit J-B	47087279	eif3jb	263	7	19
1363	treslin	51468063	ticrr	1824	0	17
1364	PREDICTED: LUC7-like isoform X1	528520491	luc7l	360	45	12
1365	nuclear pore complex protein Nup107	71834480	nup107	919	2	7
1366	high mobility group protein B2	82658290	hmgb2a	213	1	6
1367	39S ribosomal protein L40, mitochondrial	52219072	mrpl40	200	12	11
1368	Cluster of PREDICTED: casein kinase II subunit alpha'	125854853	csnk2a2b	350	7	8
1369	sideroflexin-4	115495655	sfxn4	316	5	14
1370	serine/threonine-protein kinase mTOR	118601079	mtor	2515	0	1
1371	Zgc:171444 protein	158253925	ash2l	564	6	8
1372	novel protein	169158691	DKEY-159B16.1-001	711	3	13
1373	LYR motif-containing protein 4	256000753	lyrm4	89	0	8
1374	histone lysine demethylase PHF8	320461531	phf8	1032	0	14
1375	transcriptional adapter 1	45387639	tada1	332	9	14
1376	signal peptidase complex subunit 3	47086139	spcs3	180	4	3
1377	PREDICTED: RING finger protein 214	528479965	si:dkey-111e8.1	661	0	21
1378	PREDICTED: partitioning defective 3 homolog B	528489496	PARD3B	1172	0	21
1379	Cluster of PREDICTED: SLIT-ROBO Rho GTPase-activating protein 1	528507598	srgap1	1080	5	8
1380	Cluster of phosphatidylserine synthase 1	41055684	ptdss1	465	10	6
1381	Cluster of dynamin-2	47086061	dnm2b	856	1	4
1382	Cluster of PREDICTED: cytohesin-2 isoform X1	528503098	si:dkey-283b15.4	416	0	11
1383	Cluster of PREDICTED: kinesin family member 15 isoform X1	292628456	kif15	1376	0	1
1384	Cluster of BAI1-associated protein 2-like 1b	62955633	baiap2l1b	483	0	10
1385	activity-dependent neuroprotector	121583645	adnpa	969	8	10
1386	Tram1	13936277	tram1	369	22	2
1387	uncharacterized protein LOC553299	139947600	zgc:162509	581	1	1
1388	proteasome subunit beta type-7	157909841	psmb7	277	0	2
1389	transcription elongation factor B, polypeptide 2	219278714	tceb2	119	6	9
1390	PREDICTED: lon protease homolog, mitochondrial	292625925	lonp1	966	0	4
1391	nucleoporin 98	320118905	nup98	1814	0	8
1392	E3 ubiquitin-protein ligase RING2	34996481	rnf2	336	2	18
1393	poly(rC)-binding protein 2	41055221	pcbp2	318	0	13
1394	eukaryotic translation initiation factor 6	41055624	eif6	245	0	9
1395	coronin, actin binding protein, 1Ca	41152032	coro1ca	474	0	1
1396	translocon-associated protein subunit delta precursor	50344818	ssr4	168	5	7
1397	CDK5 regulatory subunit-associated protein 3	50344866	cdk5rap3	507	7	3
1398	39S ribosomal protein L17, mitochondrial	52219200	mrpl17	166	13	20
1399	PREDICTED: kinesin-1 heavy chain isoform X1	528471834	kif5ba	969	2	0
1400	PREDICTED: mothers against decapentaplegic homolog 2 isoform X1	528491714	smad2	468	0	2
1401	PREDICTED: L-rhamnose-binding lectin CSL3 isoform X2	528510020	si:dkeyp-46h3.2	234	5	84
1402	PREDICTED: uncharacterized protein LOC564023	528518447	si:ch211-210c8.6	335	0	1
1403	dolichyl-diphosphooligosaccharide--protein glycosyltransferase subunit DAD1	154426290	dad1	113	0	10
1404	RNA-binding protein FUS	254553492	fus	541	106	80
1405	Cluster of uncharacterized protein LOC100145379	187607716	alg2	402	2	3
1406	Cluster of ADP-ribosylation factor 1 like	41393117	arf2b	181	0	11
1407	protein SCO2 homolog, mitochondrial	113676613	sco2	279	4	22
1408	NADH dehydrogenase [ubiquinone] 1 alpha subcomplex assembly factor 3	123706047	ndufaf3	174	26	8
1409	PREDICTED: TIM21-like protein, mitochondrial-like	125853402	si:dkey-118j18.1	238	6	20
1410	ets variant gene 6 protein	13936818	etv6	444	0	15
1411	NADP-dependent malic enzyme, mitochondrial	147906978	me3	603	1	0
1412	TatD DNase domain containing 2	192453572	tatdn2	678	2	16
1413	Pold2 protein	28279582	pold2	467	0	2
1414	cytoplasmic dynein 2 light intermediate chain 1	41053533	dync2li1	358	6	4
1415	PREDICTED: chromatin modification-related protein MEAF6 isoform X1	528508997	meaf6	202	13	9
1416	PREDICTED: bromodomain adjacent to zinc finger domain, 2A isoform X1	528517226	baz2a	2456	0	8
1417	coatomer subunit epsilon	55925267	cope	300	1	0
1418	uncharacterized protein LOC336335	113680368	si:ch211-51e12.7	198	13	17
1419	Cluster of mitochondrial 2-oxoglutarate/malate carrier protein	50344854	slc25a11	308	10	15
1420	Cluster of Si:ch211-181h6.2 protein	117167885	angel2	569	7	6
1421	Cluster of PREDICTED: uncharacterized protein LOC565020 isoform X2	528476221	ppfibp1a	880	0	18
1422	protein QIL1	113678245	mic13	111	4	10
1423	PREDICTED: alpha-mannosidase 2x-like	292628067	man2a2	1150	20	1
1424	centrosomal protein of 135 kDa	317008586	cep135	1164	25	3
1425	G kinase anchoring protein 1	32451811	gkap1	368	0	18
1426	C-terminal binding protein 1	40254690	ctbp1	449	3	12
1427	cytochrome c oxidase subunit VIb polypeptide 2	41055614	cox6b2	86	0	3
1428	thyroid hormone receptor-associated protein 3	47551339	thrap3b	880	3	9
1429	PREDICTED: serine/threonine-protein kinase 31-like isoform X1	528503703	LOC100330765	977	0	1
1430	PREDICTED: transmembrane protein 14C isoform X1	528519355	tmem14ca	121	0	3
1431	histone 2A family member ZA	112807244	h2afvb	128	14	14
1432	uncharacterized protein LOC100126100 precursor	157954446	si:ch211-125e6.12	152	3	22
1433	Cluster of BTB/POZ domain-containing protein KCTD10	47087317	kctd10	313	5	11
1434	Cluster of PREDICTED: splicing factor 3A subunit 3 isoform X1	528509491	sf3a3	501	4	17
1435	RecName: Full=Alpha/beta hydrolase domain-containing protein 14A; Short=Abhydrolase domain-containing protein 14A	123888493	abhd14a	270	6	2
1436	Zgc:86764	160773354	zgc:86764	579	0	15
1437	tetratricopeptide repeat protein 21B	190194345	ttc21b	1321	13	1
1438	eukaryotic translation initiation factor 4E type 2	212549734	eif4e2	236	28	28
1439	PREDICTED: coiled-coil domain-containing protein 50 isoform X1	326678612	ccdc50	581	0	18
1440	voltage-dependent anion-selective channel protein 2-like	41055546	zgc:56235	281	0	4
1441	39S ribosomal protein L43, mitochondrial	50539916	mrpl43	148	21	4
1442	nucleoporin Nup37	50540306	nup37	326	0	2
1443	PREDICTED: coiled-coil-helix-coiled-coil-helix domain-containing protein 3, mitochondrial isoform X2	528476355	chchd3a	312	0	1
1444	PREDICTED: E3 ubiquitin-protein ligase HERC2, partial	528483182	herc2	3647	0	8
1445	cytochrome c oxidase subunit II	8395615	mt-co2	230	2	5
1446	Cluster of DNA-directed RNA polymerases I, II, and III subunit RPABC1	57525846	polr2eb	210	5	19
1447	uncharacterized protein LOC100127838	163914807	LOC100127838	176	9	12
1448	novel protein	169153741	DKEY-75L1.2-001	315	5	11
1449	RecName: Full=Regulator of telomere elongation helicase 1	229891620	rtel1	1177	1	11
1450	solute carrier family 16 (monocarboxylic acid transporters), member 8	47086771	pdap1a	158	9	9
1451	glutamate-rich WD repeat-containing protein 1	51011101	grwd1	433	6	1
1452	PREDICTED: elongator complex protein 1	528499279	elp1	1311	4	1
1453	28S ribosomal protein S16, mitochondrial	54400562	mrps16	129	9	13
1454	cell division control protein 42 homolog	41054093	cdc42l	191	21	9
1455	Cluster of methionyl aminopeptidase 2b	41054491	metap2b	476	2	1
1456	Cluster of RecName: Full=Mini-chromosome maintenance complex-binding protein; Short=MCM-BP; Short=MCM-binding protein (gi|325530217)	325530217	mcmbp	631	1	0
1457	Cluster of PREDICTED: charged multivesicular body protein 4c isoform X1	528488576	chmp4b	221	9	0
1458	Cluster of brain-specific angiogenesis inhibitor 1-associated protein 2	94158206	baiap2a	506	0	9
1459	mitochondrial carrier homolog 2	18859045	mtch2	300	0	1
1460	Myst3 protein	190337311	kat6a	2247	5	23
1461	L-2-hydroxyglutarate dehydrogenase, mitochondrial	224496014	l2hgdh	452	3	0
1462	rac GTPase-activating protein 1	41054509	racgap1	654	2	11
1463	calmodulin	4502549	CALM1	149	0	4
1464	glutamate dehydrogenase 1a	47086875	glud1a	544	0	11
1465	mitochondrial import inner membrane translocase subunit Tim13	50539998	timm13	95	0	10
1466	eukaryotic translation initiation factor 4E type 3	52219024	eif4e3	224	0	24
1467	Chromobox homolog 2 (Drosophila Pc class)	55250881	cbx2	510	0	15
1468	protein mago nashi homolog	62955377	magoh	147	4	16
1469	exosome complex component MTR3	66472734	exosc6	271	1	14
1470	DnaJ (Hsp40) homolog, subfamily C, member 19	152012862	dnajc19	115	16	12
1471	Cluster of PREDICTED: ATP synthase subunit delta, mitochondrial isoform X1	528515964	atp5d	159	0	1
1472	Cluster of D4, zinc and double PHD fingers family 2	56790323	dpf2	400	0	45
1473	Ku70 autoantigen	114215700	xrcc6	610	2	7
1474	Npm1 protein	157422924	npm1a	280	3	6
1475	Si:ch211-245g11.2 protein	159155000	scaf4b	737	0	4
1476	Heterogeneous nuclear ribonucleoprotein H1	159155917	hnrnph1	403	15	20
1477	Centrin2	161213715	cetn4	172	2	15
1478	39S ribosomal protein L22, mitochondrial	169790878	mrpl22	209	8	10
1479	makorin, ring finger protein, 4	190358560	mkrn4	397	2	13
1480	probable 28S ribosomal protein S10, mitochondrial	229606107	mrps10	187	7	9
1481	OCIA domain-containing protein 1	41053513	ociad1	266	0	6
1482	YTH domain family protein 3	41054079	ythdf3	600	14	33
1483	uncharacterized protein LOC393182	41055572	zgc:56223	490	11	10
1484	UPF0468 protein C16orf80 homolog	41387134	cfap20	192	1	15
1485	Dlst protein	42406385	dlst	457	0	3
1486	tight junction protein 2b	50539792	tjp2b	371	3	12
1487	transcription initiation protein SPT3 homolog	50540318	supt3h	371	0	16
1488	tuftelin-interacting protein 11	50540512	tfip11	832	2	11
1489	PREDICTED: histone-lysine N-methyltransferase NSD3 isoform X1	528491993	whsc1l1	1563	0	3
1490	PREDICTED: testis-expressed sequence 10 protein homolog isoform X1	528504114	tex10	933	7	7
1491	PREDICTED: E3 ubiquitin-protein ligase UBR1	528506757	ubr1	1694	0	5
1492	epithelial cell adhesion molecule precursor	62955155	epcam	303	0	1
1493	Cluster of PREDICTED: DEAD (Asp-Glu-Ala-Asp) box polypeptide 39Aa isoform X1	528468738	ddx39aa	427	1	1
1494	28S ribosomal protein S6, mitochondrial	113671790	mrps6	118	20	9
1495	protein FAM195B	113679618	mcrip1	97	1	15
1496	28S ribosomal protein S2, mitochondrial	123701323	mrps2	264	6	16
1497	PREDICTED: LSM11, U7 small nuclear RNA associated	125836196	LOC100535982	363	8	7
1498	acyl-CoA dehydrogenase, short/branched chain	148237436	acadsb	149	1	2
1499	uncharacterized protein LOC100216070	213983243	exosc7	291	0	11
1500	PREDICTED: nuclear fragile X mental retardation-interacting protein 2	292621571	nufip2	637	0	10
1501	ubiquitin-like protein 5	41055486	ubl5	73	0	5
1502	crooked neck-like protein 1	41055634	crnkl1	753	5	7
1503	NADH dehydrogenase [ubiquinone] 1 alpha subcomplex subunit 8	41152275	ndufa8	172	0	1
1504	PREDICTED: CDKN2A interacting protein N-terminal like isoform X1	528514598	cdkn2aipnl	107	0	28
1505	PREDICTED: DNA endonuclease RBBP8 isoform X1	528520334	rbbp8	651	0	9
1506	39S ribosomal protein L27, mitochondrial	66472390	mrpl27	148	9	12
1507	Zgc:56407	68085169	polr3d	381	1	16
1508	RRP12-like protein	71892456	rrp12	1283	3	8
1509	mitochondrial translocator assembly and maintenance protein 41 homolog precursor	80751155	tamm41	338	8	6
1510	peptidyl-prolyl cis-trans isomerase G	47087459	ppig	687	21	12
1511	Cluster of serine/threonine-protein phosphatase 2A 55 kDa regulatory subunit B alpha isoform	41054269	ppp2r2ab	448	4	3
1512	Cluster of cytochrome P450, family 2, subfamily P, polypeptide 10	41393179	cyp2p10	497	3	0
1513	Cluster of DNA polymerase delta subunit 3	112421218	pold3	433	0	2
1514	Cluster of ancient ubiquitous protein 1	315468524	aup1	423	0	3
1515	39S ribosomal protein L21, mitochondrial	116875815	mrpl21	208	11	9
1516	PREDICTED: DENN domain-containing protein 1A	125849123	dennd1a	935	0	14
1517	novel protein similar to vertebrate regulator of G-protein signalling family	126632625	si:ch211-152p11.4	322	1	16
1518	AFG3-like protein 2	162287285	afg3l2	800	1	0
1519	Ppie protein	182889546	ppie	302	5	5
1520	GC-rich sequence DNA-binding factor homolog	302191675	zgc:158234	894	4	8
1521	cullin-3	41055488	CUL3	766	4	1
1522	serine/threonine-protein kinase OSR1	46195777	oxsr1b	520	0	1
1523	polypeptide N-acetylgalactosaminyltransferase 6	47085989	galnt6	619	12	1
1524	transcription elongation factor SPT4	50540088	supt4h1	117	10	8
1525	lamin-B receptor	50540510	lbr	619	6	7
1526	PREDICTED: protein TANC1-like isoform X2	528481904	tanc1a	1781	0	9
1527	serine palmitoyltransferase 1	66472918	sptlc1	472	3	4
1528	Cluster of C-terminal-binding protein 2 isoform 1	306774111	ctbp2a	1147	3	14
1529	Cluster of PREDICTED: ELKS/Rab6-interacting/CAST family member 1	528476012	erc1b	621	0	15
1530	28S ribosomal protein S11, mitochondrial	113677273	mrps11	199	4	24
1531	28S ribosomal protein S28, mitochondrial	118150596	mrps28	176	12	15
1532	COX11 homolog, cytochrome c oxidase assembly protein	130484638	cox11	259	5	9
1533	DEP domain containing 1a	213624798	depdc1a	800	0	10
1534	PREDICTED: polynucleotide 5'-hydroxyl-kinase NOL9 isoform X2	292627047	nol9	713	13	3
1535	PREDICTED: E3 ubiquitin-protein ligase TRIM71	326674663	trim71	824	4	4
1536	matrin 3-like	328447229	matr3l1.1	1155	5	5
1537	threonylcarbamoyladenosine tRNA methylthiotransferase	41055309	cdkal1	547	10	1
1538	nucleoporin Nup43	47086251	nup43	372	0	5
1539	transmembrane emp24 domain-containing protein 10 precursor	47550709	tmed10	209	1	1
1540	U4/U6.U5 small nuclear ribonucleoprotein 27 kDa protein	50540480	snrnp27	158	11	8
1541	pre-mRNA-processing factor 39	52218898	prpf39	752	1	1
1542	general transcription factor IIH subunit 1	52219046	gtf2h1	550	1	14
1543	PREDICTED: supervillin isoform X1	528495972	svila	2247	0	6
1544	PREDICTED: nuclear mitotic apparatus protein 1-like	528502688	numa1	1065	0	12
1545	regulator of chromosome condensation	55742589	rcc1	418	4	1
1546	protein SSXT	58801518	ss18	368	0	17
1547	centrin-3	66472718	cetn3	167	0	17
1548	PREDICTED: helicase SRCAP isoform X1	528496202	srcap	3931	6	4
1549	Cluster of surfeit gene 4, like	50540000	surf4l	269	0	2
1550	Cluster of transportin-2	57524546	tnpo2	889	0	2
1551	Cluster of PREDICTED: translation initiation factor eIF-2B subunit delta isoform X2	528511166	eif2b4	554	1	0
1552	Cluster of Zgc:171298 protein	125858050	ppfia1	1221	0	10
1553	mitochondrial 2-oxodicarboxylate carrier	115495787	slc25a21	298	0	8
1554	insulin-like growth factor 2 mRNA-binding protein 1	115496720	igf2bp1	598	62	22
1555	uncharacterized protein LOC780841	118722336	fam98b	357	6	8
1556	NEDD4-binding protein 2	121582344	n4bp2	1692	0	10
1557	28S ribosomal protein S18c, mitochondrial	148540187	mrps18c	136	6	8
1558	MGC174638 protein	156230391	exosc8	277	0	8
1559	uncharacterized protein LOC560131	181339635	mtss1	702	0	14
1560	RecName: Full=Nuclease EXOG, mitochondrial; AltName: Full=Endonuclease G-like 1; Short=Endo G-like 1; Flags: Precursor	193806172	exog	343	2	15
1561	PREDICTED: WD repeat-containing protein 62 isoformX2	292621272	WDR62	1519	2	2
1562	PREDICTED: putative ATP-dependent RNA helicase DHX30 isoform X2	326664625	dhx30	1173	12	1
1563	protein RER1	41053411	rer1	196	9	6
1564	DDB1- and CUL4-associated factor 13	41056005	dcaf13	445	4	14
1565	alkyldihydroxyacetonephosphate synthase, peroxisomal	41056225	agps	629	2	0
1566	lissencephaly-1 homolog A	41152229	pafah1b1a	410	0	1
1567	Ubiquinol-cytochrome c reductase, complex III subunit VII	49903059	uqcrq	82	8	5
1568	PREDICTED: microtubule-associated serine/threonine-protein kinase 3-like	528470989	LOC100535110	562	0	5
1569	PREDICTED: TFIIH basal transcription factor complex helicase subunit isoform X1	528501747	ercc2	760	0	10
1570	PREDICTED: lysosomal thioesterase PPT2-like isoform X1	528502311	si:ch73-95l15.3	320	0	18
1571	transmembrane protein 11, mitochondrial	62899045	tmem11	187	6	5
1572	RecName: Full=Nuclear speckle splicing regulatory protein 1; AltName: Full=Coiled-coil domain-containing protein 55	109819857	nsrp1	516	7	3
1573	Claudin g	92097950	cldng	209	0	5
1574	dnaJ homolog subfamily C member 15	51011039	zgc:92393	149	17	10
1575	Cluster of eukaryotic translation initiation factor 4, gamma 2b	157419136	eif4g2b	898	0	3
1576	Cluster of RecName: Full=Ras-related protein Rap-1b; Flags: Precursor (gi|82238124)	82238124	rap1b	184	1	3
1577	Cluster of O-linked N-acetylglucosamine (GlcNAc) transferase (UDP-N-acetylglucosamine:polypeptide-N-acetylglucosaminyl transferase)	190340092	ogt.1	1046	0	1
1578	Cluster of tRNA pseudouridine synthase A	56693277	pus1	376	0	1
1579	hypothetical protein LOC567109	113681740	si:dkey-44g23.5	143	0	19
1580	store-operated calcium entry-associated regulatory factor precursor	115495791	saraf	345	0	13
1581	PREDICTED: sentrin-specific protease 2	125818407	senp2	598	0	10
1582	THO complex 6 homolog (Drosophila)	160773852	thoc6	323	7	7
1583	PREDICTED: 39S ribosomal protein L49, mitochondrial-like	292618242	mrpl49	176	15	14
1584	PAB-dependent poly(A)-specific ribonuclease subunit 3	320118902	pan3	799	0	14
1585	pleiotropic regulator 1	37362268	plrg1	510	5	11
1586	general transcription factor IIF subunit 1	41054349	gtf2f1	443	4	5
1587	exosome complex exonuclease RRP41	41152247	exosc4	245	0	12
1588	PREDICTED: PERQ amino acid-rich with GYF domain-containing protein 1-like	528484687	LOC568584	1497	6	5
1589	PREDICTED: centromere protein U-like	528499255	LOC100330652	404	3	18
1590	PREDICTED: mediator of DNA damage checkpoint protein 1	528503303	mdc1	1914	1	18
1591	PREDICTED: Bloom syndrome protein homolog, partial	528508095	blm	1242	9	3
1592	PREDICTED: CLIP-associating protein 2 isoform X1	528510425	clasp2	1520	0	10
1593	probable signal peptidase complex subunit 2	61806508	spcs2	201	0	1
1594	3-hydroxybutyrate dehydrogenase type 2	62955591	bdh2	245	1	0
1595	exosome complex exonuclease RRP40	71480074	exosc3	247	0	10
1596	RecName: Full=Ribosome biogenesis protein wdr12; AltName: Full=WD repeat-containing protein 12	82237291	wdr12	422	1	2
1597	enhancer of yellow 2 transcription factor homolog	50539922	eny2	95	17	18
1598	Cluster of PREDICTED: zinc finger CCHC domain-containing protein 8 isoform X1	528481056	zcchc8	691	4	7
1599	Aatf protein	115313774	aatf	576	0	11
1600	RecName: Full=Mediator of RNA polymerase II transcription subunit 23; AltName: Full=Cofactor required for Sp1 transcriptional activation subunit 3; Short=CRSP complex subunit 3; AltName: Full=Mediator complex subunit 23	158706149	med23	1376	0	4
1601	Similar to NF-kappa-B-repressing factor (NFkB-repressing factor) (Transcription factor NRF) (ITBA4 protein)	190339936	nkrf	861	0	10
1602	baculoviral IAP repeat-containing 5B	21624645	birc5b	128	0	23
1603	claudin-like protein ZF-A89	30725822	cldnd	208	0	5
1604	PREDICTED: phosphatidylinositol 4-phosphate 3-kinase C2 domain-containing subunit beta	326671837	pik3c2b	1587	3	0
1605	PREDICTED: zinc finger protein 346-like isoform X1	326671969	LOC100538272	257	7	7
1606	ADP-ribosylation factor 5	40548312	arf5	180	0	6
1607	actin related protein 2/3 complex subunit 4	45387521	arpc4	168	0	7
1608	39S ribosomal protein L23, mitochondrial	50344758	mrpl23	153	6	9
1609	Rbmx2 protein	50417226	rbmx2	358	4	10
1610	transmembrane and coiled-coil domains 1	50540216	tmco1	188	2	9
1611	PREDICTED: sperm-associated antigen 5	528468213	si:dkey-25o16.4	1563	3	0
1612	PREDICTED: splicing regulatory glutamine/lysine-rich protein 1 isoform X1	528480461	srek1	515	6	3
1613	PREDICTED: centrosomal protein of 170 kDa protein B-like	528505394	LOC792564	1257	0	9
1614	PREDICTED: WD repeat-containing protein 90 isoform X1	528520395	wdr90	1843	0	7
1615	exostosin-2	56606002	ext2	719	13	0
1616	Cluster of PREDICTED: LOW QUALITY PROTEIN: serine/threonine-protein kinase MARK2	528484912	mark2b	802	1	13
1617	flavin containing monooxygenase 5-like	113672902	si:dkey-239i20.2	562	5	0
1618	RNA binding motif protein 22	157422918	rbm22	425	2	6
1619	centromere protein O	157787153	cenpo	284	2	16
1620	GTPase Era, mitochondrial	192447419	eral1	447	3	10
1621	PREDICTED: PAXIP1-associated protein 1 isoform 1	292619287	pagr1	273	0	12
1622	PREDICTED: carnitine O-palmitoyltransferase 1, liver isoform-like	326679839	LOC100333227	724	6	1
1623	transcription initiation factor IIB	41054405	gtf2b	316	0	5
1624	HBS1-like protein	41054437	hbs1l	653	0	4
1625	poly [ADP-ribose] polymerase 3	41055510	parp3	531	5	2
1626	influenza virus NS1A-binding protein homolog B	41393123	ivns1abpb	640	0	4
1627	Polr3f protein	42542458	polr3f	314	5	2
1628	nicalin-1 precursor	46309483	ncl1	572	2	0
1629	Lmnb1 protein, partial	46329565	lmnb1	587	1	0
1630	cytoplasmic FMR1-interacting protein 1 homolog	47086527	cyfip1	1253	3	0
1631	CCR4-NOT transcription complex subunit 8	47087319	cnot8	285	7	7
1632	PREDICTED: angiomotin isoform X1	528514310	amot	1009	0	6
1633	LOC553334 protein, partial	61403156	im:7138535	346	2	3
1634	very low-density lipoprotein receptor precursor	169646705	vldlr	866	0	5
1635	UPF0723 protein C11orf83 homolog precursor	320461724	uqcc3	78	4	0
1636	RNA-binding protein 8A	61651846	rbm8a	174	2	9
1637	60S ribosomal protein L29	51010951	rpl29	64	3	12
1638	Ewsr1a protein	33604057	ewsr1a	623	7	3
1639	PREDICTED: cytochrome b-c1 complex subunit 9-like isoform 2	326677588	uqcr10	62	25	18
1640	PREDICTED: CREB-binding protein isoform X1	528473287	crebbpb	2435	0	1
1641	Cluster of CCR4-NOT transcription complex, subunit 6	47086721	cnot6a	557	8	3
1642	Cluster of saccharopine dehydrogenase b	53933212	sccpdhb	429	1	1
1643	Cluster of PREDICTED: zinc finger C2HC domain-containing protein 1A isoform X1	528519691	zc2hc1a	315	0	9
1644	Cluster of PREDICTED: la-related protein 4	528518203	larp4aa	773	0	9
1645	histone-lysine N-methyltransferase SETDB1-A	113674054	setdb1a	1436	0	2
1646	Otul protein	124481878	alg13	854	2	4
1647	polypeptide N-acetylgalactosaminyltransferase 2	190358441	galnt2	559	6	0
1648	LOC402803 protein, partial	28277882	gadd45gip1	230	7	4
1649	vacuolar protein sorting-associated protein 28 homolog	41053585	vps28	223	0	9
1650	charged multivesicular body protein 5	41055227	chmp5	220	7	0
1651	probable arginyl-tRNA synthetase, mitochondrial	41055429	rars2	597	2	0
1652	dehydrogenase/reductase (SDR family) member 13a, tandem duplicate 2	52219128	dhrs13a.2	318	4	1
1653	PREDICTED: ras GTPase-activating protein nGAP isoform X2	528471527	rasal2	1432	0	7
1654	PREDICTED: dehydrogenase/reductase SDR family member 7B isoform X1	528473478	dhrs7b	316	0	11
1655	PREDICTED: SLIT-ROBO Rho GTPase-activating protein 1 isoform X1	528476034	srgap1b	1071	1	11
1656	PREDICTED: L-rhamnose-binding lectin CSL3	528489286	LOC564755	247	0	56
1657	PREDICTED: DNA repair and recombination protein RAD54B	528504085	rad54b	917	1	10
1658	Zgc:112061 protein	63101292	kif20a	921	1	8
1659	NADH dehydrogenase [ubiquinone] iron-sulfur protein 5	66472480	ndufs5	106	8	5
1660	RecName: Full=Cytoplasmic polyadenylation element-binding protein 1; Short=CPE-BP1; Short=CPE-binding protein 1; Short=CPEB-1; AltName: Full=Orb/CPEB-related RNA-binding protein; AltName: Full=Protein Zorba; AltName: Full=ZOR-1; AltName: Full=Zebrafish orb-type a	82249026	cpeb1	559	0	2
1661	Cluster of uncharacterized protein LOC541437	61806703	zgc:113074	183	4	4
1662	Cluster of hexokinase 2	220679492	hk2	919	2	0
1663	Cluster of uncharacterized protein LOC777712	118150536	zgc:152816	914	3	5
1664	Cluster of LOC557109 protein, partial	66911066	raf1b	711	2	8
1665	Cluster of roquin	167963526	rc3h1b	1111	0	8
1666	Exosome component 5	112419436	exosc5	218	0	14
1667	RecName: Full=Centromere protein P; Short=CENP-P	115311672	cenpp	282	3	16
1668	Sept2 protein	115313325	42980	390	0	13
1669	uncharacterized protein LOC799298 precursor	130488293	si:ch211-240l19.8	134	4	0
1670	PREDICTED: SRA stem-loop-interacting RNA-binding protein, mitochondrial	292623096	slirp	103	1	3
1671	chromodomain-helicase-DNA-binding protein 8	320461545	chd8	2549	0	23
1672	PREDICTED: pregnancy zone protein isoform 1	326665586	zgc:165453	1450	0	3
1673	stem-loop binding protein isoform 1	371875514	slbp	271	1	4
1674	NADH dehydrogenase [ubiquinone] 1 alpha subcomplex subunit 13	41152301	ndufa13	144	1	4
1675	spindle assembly checkpoint protein Mad2	444242628	mad2l1	202	1	3
1676	Timm50 protein, partial	45709908	timm50	387	1	8
1677	intraflagellar transport protein 122 homolog	47086255	ift122	1187	0	3
1678	Tmed9 protein	48734810	tmed9	226	1	1
1679	bystin-like	49619109	bysl	422	0	11
1680	flap structure specific endonuclease 1	49619155	fen1	380	0	2
1681	Zgc:123096 protein, partial	50417024	zgc:123096	236	0	6
1682	ras-related protein Rab-3B	50540426	rab3db	220	5	3
1683	PREDICTED: DNA repair protein complementing XP-G cells homolog	528467195	ercc5	1010	0	8
1684	PREDICTED: methionine adenosyltransferase II, alpha a isoform X1	528491447	MAT2AA	395	1	0
1685	PREDICTED: signal peptidase complex catalytic subunit SEC11A isoform X1	528508101	sec11a	139	6	5
1686	PREDICTED: DENN domain-containing protein 3 isoform X1	528508846	dennd3a	1270	1	4
1687	PREDICTED: nuclear pore complex protein Nup160-like	528522078	CABZ01080568.2	283	0	1
1688	dehydrogenase/reductase (SDR family) member 13a, duplicate 3	55925341	dhrs13a.3	318	2	0
1689	60S acidic ribosomal protein P2	57526755	rplp2	115	4	1
1690	pre-mRNA-processing factor 17	58000457	cdc40	578	3	6
1691	39S ribosomal protein L20, mitochondrial	113679419	mrpl20	149	11	6
1692	Cluster of TERF1 (TRF1)-interacting nuclear factor 2	121583647	tinf2	549	0	3
1693	tripartite motif-containing 36	121583825	trim36	721	12	0
1694	optic atrophy 3 protein homolog	122114620	opa3	157	0	8
1695	PREDICTED: hypothetical protein LOC100001119	125812882	prr14	1067	0	77
1696	PREDICTED: glucocorticoid receptor DNA-binding factor 1	125837488	arhgap35a	1536	1	0
1697	PREDICTED: sb:cb1095	125842215	sh3yl1	336	2	4
1698	SPRY domain-containing protein 3	157787125	spryd3	416	8	5
1699	uncharacterized protein LOC100127829	163914777	ngdn	315	0	13
1700	Zgc:110083 protein	182891118	nadka	438	4	9
1701	uncharacterized protein LOC100158493	189230162	pole2	527	4	1
1702	28S ribosomal protein S31, mitochondrial	190358391	mrps31	428	1	5
1703	seryl-tRNA synthetase 2	260763744	sars2	510	0	4
1704	novel protein similar to human candidate tumor suppressor p33 ING1 (inhibitor of growth 1)	26984617	ing5b	239	2	8
1705	PREDICTED: NADH dehydrogenase [ubiquinone] 1 beta subcomplex subunit 3-like	292617380	zgc:77225	94	0	3
1706	PREDICTED: neurochondrin	292628831	ncdn	702	3	0
1707	RNA-binding protein 5	301129190	rbm5	835	0	7
1708	PREDICTED: 39S ribosomal protein L54, mitochondrial	326678484	mrpl54	135	13	9
1709	novel protein similar to human chromosome 4 open reading frame 1 (C4orf1)	33468558	slc30a9	573	4	4
1710	Cops7a protein, partial	37589772	cops7a	293	2	0
1711	peptidyl-prolyl cis-trans isomerase CWC27 homolog	41055448	cwc27	470	3	6
1712	ras-related protein Rab-14	41393147	rab14	215	0	5
1713	REST corepressor 2	45387689	rcor2	536	0	10
1714	aladin	47086031	aaas	499	1	0
1715	28S ribosomal protein S15, mitochondrial	50540040	mrps15	263	5	4
1716	NADH dehydrogenase [ubiquinone] iron-sulfur protein 6, mitochondrial	52219138	ndufs6	129	0	3
1717	PREDICTED: myosin VIa isoform X3	528510782	myo6a	1265	3	0
1718	glycylpeptide N-tetradecanoyltransferase 1	66472744	nmt1a	487	0	1
1719	protein MCM10 homolog	67459918	mcm10	833	0	9
1720	signal recognition particle 14 kDa protein	76253888	srp14	110	1	4
1721	succinate dehydrogenase complex, subunit C, integral membrane protein	57768830	sdhc	144	3	4
1722	aspartate beta-hydroxylase	375298693	asph	472	2	1
1723	Cluster of PREDICTED: nicotinamide nucleotide adenylyltransferase 1 isoform X1	528518142	nmnat1	271	10	9
1724	Cluster of ras-related protein Rab-8A	148237538	rab8a	207	6	6
1725	Cluster of PREDICTED: transformer-2 protein homolog beta isoform X1	528489373	tra2b	173	4	9
1726	Cluster of Zgc:158685	120537757	ppp3ccb	506	1	3
1727	Cluster of PREDICTED: mps one binder kinase activator-like 1B-like	292614396	mobkl1b	216	0	9
1728	28S ribosomal protein S14, mitochondrial	113679465	mrps14	138	9	8
1729	PREDICTED: ATP-binding cassette sub-family B member 7, mitochondrial	125834513	abcb7	743	0	1
1730	Zgc:162789 protein	141796262	tbccd1	582	10	0
1731	uncharacterized protein LOC100145224	187608581	fkbp8	406	1	0
1732	Protein tyrosine kinase 2.1	190340070	ptk2ab	1050	2	6
1733	Ldha protein	28279105	ldha	333	10	5
1734	PREDICTED: DNA topoisomerase 3-alpha	292611936	top3a	998	0	5
1735	PREDICTED: uncharacterized protein LOC100537720	326672272	buc2l	962	0	3
1736	PREDICTED: e3 ubiquitin-protein ligase UHRF1-like	326678164	uhrf1	775	1	1
1737	ELAV-like protein 2	365812510	elavl2	389	5	17
1738	unknown	37681853	utp15	517	5	4
1739	HIV TAT specific factor 1	41055136	htatsf1	450	0	6
1740	DnaJ subfamily A member 2-like	47086707	dnaja2l	413	8	14
1741	peptidyl-prolyl cis-trans isomerase-like 3	50344948	ppil3	161	0	10
1742	U3 small nucleolar ribonucleoprotein protein IMP4	50540508	imp4	291	0	5
1743	uncharacterized protein LOC447868	52219060	pxmp2	194	2	5
1744	calcium-binding mitochondrial carrier protein SCaMC-1	52219066	slc25a24	477	0	9
1745	PREDICTED: uncharacterized protein LOC100003721 isoform X2	528486970	fam208b	2880	0	1
1746	PREDICTED: SUN domain-containing protein 1 isoform X2	528495614	zgc:152977	902	0	7
1747	PREDICTED: kanadaptin isoform X2	528506764	slc4a1ap	768	0	6
1748	STAGA complex 65 subunit gamma	61651738	supt7l	414	1	10
1749	elongator complex protein 3	68989265	elp3	548	3	0
1750	uncharacterized protein LOC572032	130501553	si:dkeyp-117h8.4	669	1	2
1751	C-Myc-binding protein	91176306	mycbp	104	0	15
1752	phosphatidylinositol N-acetylglucosaminyltransferase subunit Q	40786515	pigq	584	3	4
1753	Btg4 protein	31418913	btg4	262	1	4
1754	single stranded DNA binding protein 4	321267548	ssbp4	386	17	11
1755	uncharacterized protein LOC100151595	190358598	gtf2h3	296	7	10
1756	PREDICTED: FERM and PDZ domain-containing protein 4	528491084	frmpd4	1158	7	0
1757	general transcription factor IIE subunit 1	113680934	gtf2e1	447	6	1
1758	Cluster of PREDICTED: zinc finger protein 106	528506932	znf106a	1636	0	1
1759	39S ribosomal protein L32, mitochondrial	113673893	zgc:153328	174	4	12
1760	zinc finger protein 395a	121582452	znf395a	432	0	8
1761	rho-associated, coiled-coil containing protein kinase 2b	148226029	rock2b	1401	0	4
1762	serine/threonine-protein phosphatase 4 catalytic subunit B	162138946	ppp4cb	307	0	2
1763	serine/arginine-rich splicing factor 4	169404002	srsf4	366	3	10
1764	RNA methyltransferase-like protein 1B	255652983	rnmtl1b	449	5	3
1765	Ras homolog gene family, member T1a	27882079	rhot1a	619	5	2
1766	alpha-2-macroglobulin-like	319655740	si:dkey-46g23.5	1467	3	19
1767	PREDICTED: golgin subfamily B member 1 isoform X1	326666641	golgb1	3355	0	71
1768	PREDICTED: putative helicase mov-10-B.1	326668852	mov10a	1001	7	2
1769	septin-9	40538786	sept9a	584	0	6
1770	lamin L3	42476244	lmnl3	584	3	1
1771	exonuclease 1	47087335	exo1	806	0	6
1772	histone chaperone asf1b-B	47550787	asf1bb	197	13	12
1773	Pfdn2 protein	49522656	pfdn2	155	0	1
1774	BING4-like	49618959	wdr46	583	2	8
1775	probable ATP-dependent RNA helicase DDX27	50838814	ddx27	776	2	6
1776	THO complex subunit 7 homolog	51010949	thoc7	202	0	13
1777	something about silencing protein 10	52219036	utp3	470	0	3
1778	PREDICTED: transcriptional adapter 3 isoform X1	528493956	tada3l	429	0	10
1779	PREDICTED: translocase of outer mitochondrial membrane 40 isoform X1	528503845	tomm40	360	0	3
1780	sorting and assembly machinery component 50 homolog B	55925219	samm50b	469	0	5
1781	39S ribosomal protein L12, mitochondrial	62955369	mrpl12	194	0	5
1782	novel protein similar to H.sapiens GTF2F2, general transcription factor IIF, polypeptide 2, 30kDa (GTF2F2, zgc:110187)	62955637	gtf2f2b	256	2	6
1783	Zgc:110664	63100719	tma16	194	6	5
1784	dolichyl-phosphate beta-glucosyltransferase	113679468	alg5	323	3	0
1785	probable peptidyl-tRNA hydrolase	61651816	ptrh1	230	4	6
1786	cyclin-dependent kinases regulatory subunit 2	50344876	zgc:86839	75	4	8
1787	single stranded DNA binding protein 3a	194578993	ssbp3a	389	18	12
1788	sigma non-opioid intracellular receptor 1	41055792	sigmar1	222	0	1
1789	Cluster of guanine nucleotide-binding protein G(t) subunit alpha-2	18858765	gnat2	354	0	3
1790	Cluster of Zgc:85946 protein	158254049	tmem43	391	1	0
1791	Zgc:153171	116487785	fbxo11a	808	4	2
1792	G protein-coupled receptor kinase interacting ArfGAP 2	122114583	git2b	736	10	1
1793	novel protein	169154540	DKEY-151P17.5-001	759	0	2
1794	glycogen synthase kinase 3 alpha b	18858781	gsk3ab	440	0	6
1795	PREDICTED: NLR family member X1 isoform X3	292621480	nlrx1	1005	0	8
1796	splicing factor, arginine/serine-rich 8	303324568	sfswap	958	0	3
1797	PREDICTED: target of rapamycin complex 2 subunit MAPKAP1-like isoform 1	326667562	mapkap1	527	2	6
1798	Lunapark	37682155	lnpa	393	0	6
1799	RecName: Full=Mitochondrial fission regulator 1; Flags: Precursor	391359312	mtfr1	318	0	11
1800	thymocyte nuclear protein 1	41055054	thyn1	231	2	6
1801	coiled-coil-helix-coiled-coil-helix domain-containing protein 2, mitochondrial	41152140	chchd2	168	0	8
1802	uncharacterized protein LOC404617	46309533	zgc:77287	436	3	5
1803	ATP-binding cassette sub-family D member 3	47087309	abcd3a	656	1	3
1804	PREDICTED: WD repeat-containing protein 24 isoform X1	528520408	wdr24	779	0	8
1805	PREDICTED: uncharacterized protein LOC100329241	528521909	si:ch211-106e7.2	1597	0	8
1806	39S ribosomal protein L30, mitochondrial	66472758	mrpl30	154	5	7
1807	39S ribosomal protein L41, mitochondrial precursor	66472774	mrpl41	135	16	3
1808	paired amphipathic helix protein Sin3b	113678676	sin3b	1196	0	1
1809	Gpatch1 protein	116487537	gpatch1	924	0	14
1810	LOC571638 protein	120538215	si:dkey-167k11.5	214	3	0
1811	PREDICTED: protein FAM117A-like	189516959	fam117aa	378	0	4
1812	Poldip2 protein	28279559	poldip2	376	2	2
1813	SEC23B	41054263	sec23b	766	3	0
1814	histone deacetylase 3	41055869	hdac3	428	0	12
1815	MARVEL domain-containing protein 3	41056161	marveld3	303	4	10
1816	ras-related protein Rab-5C	41393159	rab5c	221	8	2
1817	serine/threonine-protein phosphatase 2A 55 kDa regulatory subunit B delta isoform	47086277	ppp2r2d	447	2	0
1818	protein BUD31 homolog	51467966	bud31	144	0	14
1819	PREDICTED: ATP-dependent DNA helicase Q4-like	528508934	recql4	1459	0	1
1820	PREDICTED: myoneurin isoform X1	528519970	mynn	823	3	3
1821	pre-mRNA-splicing factor SPF27	56090182	bcas2	225	0	13
1822	eukaryotic translation initiation factor 4E	56090190	eif4eb	216	1	10
1823	UBX domain-containing protein 4	57526709	ubxn4	500	2	0
1824	ribosomal RNA-processing protein 7 homolog A	62955127	rrp7a	280	6	4
1825	translocase of inner mitochondrial membrane domain-containing protein 1	62955629	timmdc1	292	0	10
1826	PREDICTED: death-associated protein kinase 3	68356496	dapk3	453	0	10
1827	casein kinase I isoform alpha	23308639	csnk1a1	325	2	5
1828	PREDICTED: myosin-2 heavy chain-like isoform 1	292620675	si:dkey-87o1.2	189	4	5
1829	PREDICTED: protein asteroid homolog 1-like	326676609	aste1	702	1	5
1830	RISC-loading complex subunit tarbp2	41053389	tarbp2	346	0	5
1831	uncharacterized protein LOC393228	41053758	zgc:55558	187	0	4
1832	28S ribosomal protein S18a, mitochondrial	71834394	mrps18a	210	11	2
1833	novel protein similar to vertebrate t-complex testis expressed 1 (Tctex1)	94732933	CH211-154E15.7-001	104	7	18
1834	v-ral simian leukemia viral oncogene homolog Bb (ras related)	50344902	ralbb	206	4	3
1835	PREDICTED: protein FAM208A-like	528516936	LOC101882988	191	0	5
1836	cytochrome c oxidase subunit Vaa	66773138	cox5aa	141	0	3
1837	Cluster of PREDICTED: uncharacterized protein LOC393431 isoform X1	528486792	zgc:63587	350	0	9
1838	ras-related protein Rab-21	115495915	zgc:154045	216	0	1
1839	PREDICTED: non-lysosomal glucosylceramidase	125821356	gba2	851	1	0
1840	LOC562123 protein	141795456	ddx59	584	2	6
1841	NADH dehydrogenase [ubiquinone] 1 beta subcomplex subunit 5, mitochondrial	157743314	ndufb5	186	0	1
1842	uncharacterized protein LOC325231	157952192	si:dkey-260j18.2	662	4	4
1843	malectin precursor	165972473	mlec	285	1	0
1844	RNA binding motif protein 15B	167621548	rbm15b	402	0	4
1845	SWI/SNF-related matrix-associated actin-dependent regulator of chromatin subfamily A-like protein 1	188536006	smarcal1	807	2	4
1846	eukaryotic translation initiation factor 4E-1A	18858609	eif4e1a	215	0	11
1847	von Willebrand factor A domain-containing protein 8	190358461	si:dkey-18l1.1	1896	1	0
1848	PREDICTED: protein FAM193B	326673831	fam193b	922	0	6
1849	PREDICTED: mdm2-binding protein-like	326674793	mtbp	845	0	7
1850	target of EGR1 protein 1	375493522	toe1	483	2	7
1851	probable U3 small nucleolar RNA-associated protein 11	41053383	utp11l	250	0	7
1852	CDGSH iron-sulfur domain-containing protein 2	41055241	cisd2	135	4	1
1853	synaptobrevin homolog YKT6	41055249	ykt6	198	0	1
1854	cirhin	47086123	cirh1a	685	4	1
1855	survival of motor neuron-related-splicing factor 30	47086827	smndc1	237	0	10
1856	PREDICTED: uncharacterized protein LOC559713	528468906	si:ch73-90k17.1	622	0	6
1857	PREDICTED: protein Shroom4 isoform X1	528484903	shroom4	1634	0	2
1858	PREDICTED: protein BTG3 isoform X1	528492430	btg3	241	3	8
1859	PREDICTED: ataxin 7-like 2a isoform X1	528494689	atxn7l2a	723	0	6
1860	PREDICTED: YTH domain family protein 2 isoform X1	528506370	ythdf2	613	1	19
1861	PREDICTED: transcription factor 25 isoform X1	528508212	tcf25	645	5	0
1862	NOP14 nucleolar protein homolog (yeast)	55249633	nop14	860	0	6
1863	nuclear pore complex protein Nup85	57525634	nup85	649	0	1
1864	NADH dehydrogenase [ubiquinone] iron-sulfur protein 4, mitochondrial	66472400	ndufs4	168	0	1
1865	dual specificity protein kinase CLK2	113678273	clk2a	526	4	1
1866	transmembrane protein 106C	116267985	tmem106c	275	4	0
1867	PREDICTED: dual specificity protein kinase CLK4 isoform X1	326673445	clk4a	496	6	1
1868	uncharacterized protein LOC449822 isoform 1	349732089	zgc:101569	309	0	1
1869	cytoplasmic polyadenylation element-binding protein 4	41055809	cpeb4a	635	0	4
1870	signal recognition particle 54 kDa protein	41055859	srp54	504	0	1
1871	proteasomal ubiquitin receptor ADRM1	422010905	adrm1	409	1	0
1872	signal recognition particle 9	41055367	srp9	86	0	5
1873	transcription factor Sox-19b	110626161	sox19b	292	0	8
1874	RNA-binding protein 7	41053977	rbm7	252	2	6
1875	up-regulated during skeletal muscle growth protein 5	318191883	si:dkeyp-80c12.10	58	0	3
1876	Cluster of Helicase, lymphoid-specific	213625823	hells	853	2	1
1877	Cluster of PREDICTED: ribosomal protein S6 kinase alpha-1 isoform X1	528478816	rps6ka3a	733	0	1
1878	cortactin-binding protein 2	117380076	cttnbp2	1553	0	3
1879	PREDICTED: protein TANC2	125812260	tanc2a	2034	0	2
1880	malonyl-CoA decarboxylase, mitochondrial	147899815	mlycd	504	0	6
1881	bifunctional lysine-specific demethylase and histidyl-hydroxylase NO66	148234196	riox1	544	4	2
1882	calmodulin-regulated spectrin-associated protein 1-B	153791434	camsap1b	1558	0	4
1883	transcription factor	15617376	dcp1a	439	0	5
1884	uncharacterized protein LOC570267 isoform 1	184160967	urb2	1495	1	1
1885	Ppil2 protein	29436520	ppil2	486	0	4
1886	PREDICTED: insulin receptor substrate 1-B isoform X2	326674337	irs1	1099	0	3
1887	PREDICTED: threonine--tRNA ligase, cytoplasmic-like, partial	326674558	LOC100333765	441	1	0
1888	DNA methyltransferase 1-associated protein 1	41053766	dmap1	464	0	5
1889	DNA-directed RNA polymerase II subunit RPB7	41054447	polr2gl	172	0	2
1890	septin-6	47086783	42984	427	0	2
1891	vesicle-trafficking protein SEC22b-A	47087071	sec22ba	215	18	10
1892	transcription elongation factor B polypeptide 1	52219182	tceb1a	113	0	8
1893	PREDICTED: interferon-related developmental regulator 2 isoform X1	528487648	ifrd2	455	0	1
1894	PREDICTED: myosin-IIIb isoform X2	528491259	LOC556989	1124	0	5
1895	PREDICTED: transcription factor SPT20 homolog isoform X1	528492654	supt20	822	2	4
1896	PREDICTED: uncharacterized protein C1orf172-like	528505337	kdf1a	383	1	7
1897	PREDICTED: tight junction protein 3 isoform X1	528515970	tjp3	1255	0	1
1898	Zc3hdc1l protein, partial	55153647	si:ch73-252i11.1	784	2	6
1899	katanin p60 ATPase-containing subunit A-like 1	55925351	katnal1	488	8	6
1900	serine/threonine-protein kinase RIO2	194328697	riok2	512	1	3
1901	putative RNA polymerase II subunit B1 CTD phosphatase rpap2 isoform 1	485050350	rpap2	601	0	1
1902	coiled-coil domain-containing protein 47 precursor	52218946	ccdc47	486	3	0
1903	U11/U12 small nuclear ribonucleoprotein 35 kDa protein	71834616	snrnp35	208	3	3
1904	PREDICTED: nuclear receptor corepressor 1 isoform X2	528479768	ncor1	2410	0	10
1905	VAMP (vesicle-associated membrane protein)-associated protein A, like	159155983	vapal	246	3	3
1906	Golgin subfamily A member 7	157743324	golga7	143	0	3
1907	uncharacterized protein LOC394039	41055064	zgc:66475	516	0	2
1908	Friend of PRMT1 protein	41054691	chtopa	231	4	3
1909	Cluster of uncharacterized protein LOC557028	148223980	igf2bp2b	436	11	16
1910	Cluster of polyadenylate-binding protein-interacting protein 2B	41152138	paip2b	131	0	7
1911	mediator of RNA polymerase II transcription subunit 17	117606149	med17	643	0	1
1912	PREDICTED: coiled-coil domain-containing protein 97-like	125813070	ccdc97	361	0	8
1913	Si:ch211-147a11.7 protein	126631489	lrrc47	541	1	0
1914	PREDICTED: eukaryotic translation elongation factor 1 epsilon-1 isoform 1	189536552	eef1e1	173	2	0
1915	metaxin 1a	190194240	mtx1a	319	2	0
1916	RecName: Full=Ubiquitin carboxyl-terminal hydrolase 22; AltName: Full=Deubiquitinating enzyme 22; AltName: Full=Ubiquitin thioesterase 22; AltName: Full=Ubiquitin-specific-processing protease 22	229558006	usp22	506	3	4
1917	anillin, actin binding protein-like	255069742	anln	1153	0	6
1918	PREDICTED: protein transport protein Sec24A-like isoform X1	292625812	sec24a	1097	2	1
1919	Zgc:66241	32451813	esf1	517	0	6
1920	BAG family molecular chaperone regulator 4	376319215	bag4	399	0	8
1921	RecName: Full=DNA helicase MCM9; AltName: Full=Minichromosome maintenance 9	408407690	mcm9	1133	0	5
1922	uncharacterized protein LOC393657	41053457	zgc:66024	269	0	6
1923	multivesicular body subunit 12A	41053601	mvb12a	275	0	5
1924	MAP/microtubule affinity-regulating kinase 3	41054053	mark3a	722	0	7
1925	homer protein homolog 3	41056177	homer3b	360	0	3
1926	PREDICTED: FERM domain-containing protein 4B-like	528483165	frmd4ba	1001	0	5
1927	PREDICTED: uncharacterized protein LOC100535820, partial	528493374	LOC100535820	430	1	5
1928	PREDICTED: endoplasmic reticulum mannosyl-oligosaccharide 1,2-alpha-mannosidase isoform X1	528513384	man1b1a	682	3	1
1929	probable ATP-dependent RNA helicase DDX47	66472376	ddx47	512	4	3
1930	peptidyl-prolyl cis-trans isomerase NIMA-interacting 4	66472646	pin4	128	1	4
1931	nucleolar complex protein 4 homolog	66773146	noc4l	525	0	5
1932	PREDICTED: uncharacterized protein C19orf43 homolog isoform 1	68427538	trir	170	1	8
1933	grpE protein homolog 1, mitochondrial	82658254	grpel1	217	0	3
1934	PREDICTED: intraflagellar transport protein 140 homolog	326679853	ift140	1445	11	1
1935	splicing factor, arginine/serine-rich 2	47087067	srsf2a	225	0	2
1936	PREDICTED: coiled-coil and C2 domain-containing protein 1A-like, partial	528469410	LOC101884452	479	0	4
1937	membrane bound O-acyltransferase domain containing 2b	518831682	mboat2b	498	2	2
1938	PREDICTED: protein SCO1 homolog, mitochondrial	528475565	sco1	318	1	5
1939	uncharacterized protein LOC791929	116268025	nudt8	293	1	5
1940	guanine nucleotide-binding protein-like 3-like protein	50838824	gnl3l	565	1	4
1941	PREDICTED: transmembrane protein 131	189520260	tmem131	1799	0	4
1942	immediate early response 3-interacting protein 1 precursor	356991159	ier3ip1	82	0	5
1943	PREDICTED: mitogen-activated protein kinase kinase kinase 1 isoform X1	326671046	map3k1	1488	1	2
1944	Cluster of PREDICTED: heterogeneous nuclear ribonucleoprotein U-like protein 1-like	326668186	hnrnpul1l	877	0	2
1945	ribosomal protein L22-like 1	113673265	rpl22l1	126	3	8
1946	uncharacterized protein LOC768125	116267935	zgc:153990	347	0	7
1947	exostosin-1b	117606177	ext1b	741	5	0
1948	pre-mRNA-splicing factor ISY1 homolog	134133311	isy1	285	3	0
1949	cdc25	169259796	cdc25b	563	0	4
1950	PREDICTED: uncharacterized protein KIAA0090 homolog	189535962	emc1	964	4	1
1951	UDP glucuronosyltransferase 5 family, polypeptide F1 precursor	294610626	ugt5f1	525	1	0
1952	PREDICTED: nucleolar GTP-binding protein 2-like	326675039	gnl2	725	0	4
1953	acyl-CoA synthetase long-chain family member 3b	357394861	acsl3b	711	1	0
1954	Synovial sarcoma, X breakpoint 2 interacting protein	38174558	ssx2ipa	576	0	5
1955	F-box/SPRY domain-containing protein 1	41053485	fbxo45	291	4	0
1956	la-related protein 7	41053963	larp7	555	0	2
1957	RING1 and YY1-binding protein A	41151998	rybpa	385	0	4
1958	bifunctional arginine demethylase and lysyl-hydroxylase JMJD6	49274619	jmjd6	403	0	5
1959	RNA polymerase II transcriptional coactivator	50540080	sub1b	124	0	3
1960	PREDICTED: zinc finger MYM-type protein 2	528489837	zmym2	1357	1	0
1961	PREDICTED: histone-lysine N-methyltransferase, H3 lysine-79 specific isoform X2	528516203	dot1l	1525	0	4
1962	PREDICTED: transcription factor CP2 isoform X2	528518416	tfcp2	512	2	0
1963	PREDICTED: spermatogenesis-associated protein 13 isoform X1	528519861	spata13	1251	1	1
1964	sec1 family domain-containing protein 2	61806707	scfd2	582	1	1
1965	NADH dehydrogenase (ubiquinone) complex I, assembly factor 2	189230158	ndufa12l	163	0	6
1966	PREDICTED: protein CMSS1 isoform X1	528490066	cmss1	291	1	2
1967	PREDICTED: uncharacterized protein LOC100034462 isoform X1	528508099	si:dkey-24l11.2	696	4	0
1968	39S ribosomal protein L10, mitochondrial precursor	61806488	mrpl10	252	0	3
1969	nucleolar protein 11-like	71834288	nol11	708	3	2
1970	RecName: Full=Mediator of RNA polymerase II transcription subunit 24; AltName: Full=Mediator complex subunit 24; AltName: Full=Protein lessen; AltName: Full=Thyroid hormone receptor-associated protein 4 homolog; AltName: Full=Trap100 homolog	158706144	med24	989	0	4
1971	ribulose-phosphate 3-epimerase	41386741	rpe	228	0	1
1972	PREDICTED: uncharacterized protein DKFZp762I1415-like	68399071	si:ch211-162e15.3	104	0	5
1973	monoacylglycerol lipase ABHD12	115497554	abhd12	382	1	1
1974	PREDICTED: inactive ubiquitin carboxyl-terminal hydrolase 53-like	528486383	LOC101885858	183	0	3
1975	im:6901724	314122197	mrpl34	121	0	10
1976	Cluster of cytochrome c oxidase assembly factor 5	238859533	coa5	75	0	5
1977	Cluster of serine/threonine-protein phosphatase 2A 56 kDa regulatory subunit epsilon isoform	41282172	ppp2r5eb	467	0	4
1978	Cluster of RecName: Full=Polycomb complex protein BMI-1-A; AltName: Full=Polycomb group RING finger protein 4-A (gi|158563842)	158563842	bmi1a	320	0	6
1979	Lectin, mannose-binding 2	124481805	lman2	334	1	0
1980	uncharacterized protein LOC100135347	166158226	ngrn	294	0	5
1981	PREDICTED: ATP-dependent DNA helicase Q5-like	292612098	recql5	936	0	3
1982	PREDICTED: DNA topoisomerase 1 isoform X1	326676003	zgc:173742	735	3	2
1983	centrosomal protein of 97 kDa	38198653	cep97	599	0	4
1984	U3 small nucleolar ribonucleoprotein protein IMP3	41053702	zgc:56526	179	0	7
1985	DnaJ (Hsp40) homolog, subfamily A, member 3B	41152223	dnaja3b	474	0	4
1986	protein LTV1 homolog	50539692	ltv1	474	0	2
1987	cell division protein kinase 2	50811836	cdk2	298	0	5
1988	PREDICTED: histone acetyltransferase KAT6B	528498248	kat6b	2044	0	5
1989	PREDICTED: lysine-specific histone demethylase 1B-like, partial	528508760	LOC100331367	414	0	3
1990	DNA/RNA-binding protein KIN17	82524382	kin	385	0	7
1991	G-rich sequence factor 1	113951757	grsf1	301	2	0
1992	uncharacterized protein LOC100158477	189230130	stk35l	397	1	2
1993	uncharacterized protein LOC503769	291167800	abhd18	324	1	4
1994	novel protein similar to human and mouse CpG binding protein (CGBP)	33468626	cxxc1b	563	0	3
1995	eosinophil chemotactic cytokine	37681761	chia.4	475	0	5
1996	PREDICTED: protein ENL isoform X2	528487406	mllt1a	579	0	1
[truncated: 245 more rows]

## Sheet: Figure Legend
Table S3: Comparative Analysis of GFP and Buc-GFP Samples by Mass Spectrometric Analysis. The number of successfully assigned MS/MS spectra per protein (Total Spectrum Counts, TSC) was normalized to 100% for each sample.
Entries labeled 'Clusters' designate the identification of more than one protein sequence entry with largely redundant MS/MS evidence (>50% total sequence, >95% evidenced sequence).
Following the principle of parsimony, only the best evidenced ('primary') protein in the cluster is listed.
